# Supplementary material for: 1-(2,6-Dichloro­benzo­yl)-3-(3-methoxy­phen­yl)thio­urea
Source: Acta Crystallogr Sect E Struct Rep Online. 2008 Dec 17;65(Pt 1):o142. doi: 10.1107/S1600536808041263 (PMC2968058; doi:10.1107/S1600536808041263)
Supplement: Supplementary file 2 [file e-65-0o142-Isup2.hkl]

# 
# h,k,l, Fc-squared, Fo-squared, sigma(Fo-squared) and status flag 
# 
data_I
_shelx_title ' rauf37 in P21/c' 
_shelx_refln_list_code          4 
_shelx_F_calc_maximum      158.35 
_exptl_crystal_F_000       728.00 
_reflns_d_resolution_high  0.7423 
 
loop_ 
 _symmetry_equiv_pos_as_xyz 
 'x, y, z' 
 '-x, y+1/2, -z+1/2' 
 '-x, -y, -z' 
 'x, -y-1/2, z-1/2' 
 
_cell_length_a    10.7215 
_cell_length_b    11.2370 
_cell_length_c    13.8065 
_cell_angle_alpha  90.000 
_cell_angle_beta  104.447 
_cell_angle_gamma  90.000 
 
_shelx_F_squared_multiplier     1.000 
 
loop_ 
 _refln_index_h 
 _refln_index_k 
 _refln_index_l 
 _refln_F_squared_calc 
 _refln_F_squared_meas 
 _refln_F_squared_sigma 
 _refln_observed_status 
   2   0   0     3567.89     3201.50     40.99 o 
   3   0   0    24068.30    28436.22    422.15 o 
   4   0   0     7107.70     7282.84    170.64 o 
   5   0   0     5378.71     5563.16     40.78 o 
   6   0   0      105.60      104.19      4.12 o 
   7   0   0     2369.66     2478.09     58.75 o 
   8   0   0      473.21      472.31     13.73 o 
   9   0   0      210.87      217.09      5.91 o 
  10   0   0     1918.82     2053.97     88.36 o 
  11   0   0      976.02     1001.85     11.38 o 
  12   0   0       65.59       70.82      5.80 o 
  13   0   0      712.40      678.94     29.56 o 
   2   1   0    11024.08    10393.77    408.54 o 
   3   1   0       81.03       75.05      2.72 o 
   4   1   0      119.87      105.68      2.92 o 
   5   1   0      210.42      221.51      3.89 o 
   6   1   0       11.68        8.59      1.93 o 
   7   1   0     1642.27     1755.59     38.84 o 
   8   1   0        2.47        8.71      2.23 o 
   9   1   0        1.36        0.65      3.11 o 
  10   1   0      697.95      703.92     14.74 o 
  11   1   0      126.21      139.92      4.65 o 
  12   1   0       42.82       43.22      3.41 o 
  13   1   0        0.04       -0.19      3.35 o 
   0   2   0      666.23      575.36     15.25 o 
   1   2   0     1749.58     1611.88     25.12 o 
   2   2   0    11180.32    11505.55    267.44 o 
   3   2   0     3519.72     3462.25     37.00 o 
   4   2   0     1671.37     1639.93     26.68 o 
   5   2   0        7.57       37.49      3.38 o 
   6   2   0        6.28       21.11      3.82 o 
   7   2   0       78.25       96.56      2.89 o 
   8   2   0     1138.61     1208.09     23.16 o 
   9   2   0        2.76        6.41      2.20 o 
  10   2   0        0.24        3.91      3.07 o 
  11   2   0       90.11       94.33      5.36 o 
  12   2   0       60.16       70.54      4.33 o 
  13   2   0       12.10       11.79      3.04 o 
   1   3   0    21619.31    22838.14    527.60 o 
   2   3   0     1899.84     1761.68     13.47 o 
   3   3   0      941.04      960.75     18.20 o 
   4   3   0      922.91      848.44     14.14 o 
   5   3   0       97.57       92.30      3.42 o 
   6   3   0      166.81      161.48      4.05 o 
   7   3   0       26.94       49.13      6.00 o 
   8   3   0     2256.04     2338.82     68.31 o 
   9   3   0      198.24      200.81      8.02 o 
  10   3   0      192.65      171.90      6.36 o 
  11   3   0      529.74      561.31     15.64 o 
  12   3   0      182.03      188.11      4.32 o 
  13   3   0        0.13        3.35      3.70 o 
   0   4   0       27.60       28.62      1.59 o 
   1   4   0      427.49      423.17      7.00 o 
   2   4   0      619.10      641.07     10.89 o 
   3   4   0      187.31      183.96      3.82 o 
   4   4   0     1032.93     1052.76     34.55 o 
   5   4   0        1.21        8.37      2.56 o 
   6   4   0      393.77      422.21     10.83 o 
   7   4   0        7.51        1.44      3.42 o 
   8   4   0        0.86       26.47     11.35 o 
   9   4   0     1084.14     1103.53     36.41 o 
  10   4   0      576.54      618.27     16.98 o 
  11   4   0        0.09        6.41      3.63 o 
  12   4   0       88.02       98.32      3.52 o 
  13   4   0      247.11      225.88      5.92 o 
   1   5   0     2588.13     2804.78     88.90 o 
   2   5   0       13.21       11.51      1.18 o 
   3   5   0     1053.17     1097.88     42.92 o 
   4   5   0     1505.84     1600.34     87.64 o 
   5   5   0      217.31      215.00      5.71 o 
   6   5   0        1.96        5.65      3.33 o 
   7   5   0       13.77       10.62      3.18 o 
   8   5   0      289.86      282.49      6.10 o 
   9   5   0      118.43      136.23      3.58 o 
  10   5   0      332.70      342.43     10.02 o 
  11   5   0        0.52        2.49      2.98 o 
  12   5   0        0.01        2.35      2.77 o 
  13   5   0       30.95       32.02      3.13 o 
   0   6   0     2656.55     2689.03    134.21 o 
   1   6   0     1836.55     1932.90     46.34 o 
   2   6   0       64.25       64.48      3.36 o 
   3   6   0      401.90      462.39     20.32 o 
   4   6   0      118.59      121.67      4.30 o 
   5   6   0     1814.89     1802.92     77.98 o 
   6   6   0       52.37       51.91      4.09 o 
   7   6   0      738.97      683.71     14.54 o 
   8   6   0      175.00      192.16     10.45 o 
   9   6   0      655.94      663.19     19.22 o 
  10   6   0      212.19      209.81      6.65 o 
  11   6   0       20.10       26.48      3.10 o 
  12   6   0        1.53        4.11      3.66 o 
   1   7   0     3632.47     3648.77    116.79 o 
   2   7   0      973.29      879.27     49.73 o 
   3   7   0      103.97      126.23      5.47 o 
   4   7   0       70.06       59.51      3.06 o 
   5   7   0      661.58      626.88     32.14 o 
   6   7   0      187.55      177.19      4.50 o 
   7   7   0       84.21       84.99      3.07 o 
   8   7   0       49.38       56.25      4.49 o 
   9   7   0        4.21        7.95      2.58 o 
  10   7   0        9.28       11.01      3.02 o 
  11   7   0      320.15      331.61     16.88 o 
  12   7   0      183.02      166.02      4.94 o 
   0   8   0       27.07       30.21      2.65 o 
   1   8   0       35.27       31.01      2.61 o 
   2   8   0        0.12        5.25      2.34 o 
   3   8   0       34.10       29.76      2.45 o 
   4   8   0       30.76       40.76      3.65 o 
   5   8   0        1.61        2.54      2.70 o 
   6   8   0       33.79       34.06      2.91 o 
   7   8   0      124.91      121.00      6.38 o 
   8   8   0        9.38       12.10      2.48 o 
   9   8   0      165.08      160.34     13.97 o 
  10   8   0      374.22      371.57     10.09 o 
  11   8   0       46.40       54.99      4.41 o 
   1   9   0        9.18        9.44      2.01 o 
   2   9   0       95.89       94.86      4.80 o 
   3   9   0      291.28      300.63     14.91 o 
   4   9   0      705.14      688.22     84.74 o 
   5   9   0       61.97       57.10      6.06 o 
   6   9   0      383.67      392.00     16.80 o 
   7   9   0      441.19      465.58     18.48 o 
   8   9   0       45.91       32.49      3.45 o 
   9   9   0      365.63      354.83     17.49 o 
  10   9   0        8.95       14.35      3.54 o 
  11   9   0        1.00        8.78      4.00 o 
   0  10   0     3751.69     3621.81    281.07 o 
   1  10   0      667.85      616.41     19.95 o 
   2  10   0      385.75      366.36     18.48 o 
   3  10   0     1375.89     1279.21     62.23 o 
   4  10   0      327.33      305.22     20.86 o 
   5  10   0      269.91      269.81     15.55 o 
   6  10   0       85.74       78.52      4.37 o 
   7  10   0      243.41      244.49     15.56 o 
   8  10   0      352.26      376.77     28.06 o 
   9  10   0      181.79      187.57     10.13 o 
  10  10   0      478.82      409.10     22.15 o 
   1  11   0      311.67      288.07     13.15 o 
   2  11   0        9.35       16.78      2.57 o 
   3  11   0        0.13        4.61      3.19 o 
   4  11   0      119.05      114.99      5.80 o 
   5  11   0        0.21        2.09      3.32 o 
   6  11   0       16.15       15.52      3.90 o 
   7  11   0       21.70       26.46      3.63 o 
   8  11   0       10.96       11.72      3.47 o 
   9  11   0       15.57       31.26      4.23 o 
   0  12   0      545.89      482.31     77.90 o 
   1  12   0        3.75        7.03      2.95 o 
   2  12   0      244.48      237.66     14.18 o 
   3  12   0      275.98      282.08     19.62 o 
   4  12   0      105.72       95.69      8.27 o 
   5  12   0      380.18      381.87     21.26 o 
   6  12   0        1.41        1.92      3.38 o 
   7  12   0        0.05        0.34      4.04 o 
   8  12   0       58.38       63.47      3.47 o 
   1  13   0      166.64      160.12     12.43 o 
   2  13   0      384.54      369.34     26.02 o 
   3  13   0       54.45       49.02      4.03 o 
   4  13   0       41.23       40.25      3.32 o 
   5  13   0        6.67        9.65      2.85 o 
   6  13   0       85.92      108.54      9.04 o 
   7  13   0       33.13       33.38      3.76 o 
   0  14   0        2.95        9.26      5.05 o 
   1  14   0       40.27       35.31      3.42 o 
   2  14   0       22.76       23.66      3.55 o 
   3  14   0        1.31        3.25      3.27 o 
   4  14   0        5.01        5.52      3.79 o 
   5  14   0       20.06       20.65      3.97 o 
   1  15   0      194.42      181.82     15.62 o 
 -14   1   1       66.57       60.57      4.29 o 
 -13   1   1       61.96       58.41      3.45 o 
 -12   1   1        7.95       11.03      2.80 o 
 -11   1   1      204.08      206.57      3.58 o 
 -10   1   1      849.69      853.01      7.12 o 
  -9   1   1      232.43      240.34      6.28 o 
  -8   1   1      269.74      263.87      3.89 o 
  -7   1   1     2088.00     2272.84     20.77 o 
  -6   1   1     1724.57     1708.63     41.98 o 
  -5   1   1      128.00      196.70      4.04 o 
  -4   1   1      186.15      181.68      3.88 o 
  -3   1   1     3186.36     3136.31    110.31 o 
  -2   1   1    10951.50    10729.04    283.08 o 
   2   1   1     1735.03     1507.02     32.89 o 
   3   1   1     5210.59     4745.09     64.91 o 
   4   1   1     3923.43     3613.35     64.34 o 
   5   1   1        6.52        7.31      2.03 o 
   6   1   1      409.90      447.72      8.92 o 
   7   1   1      454.65      431.42      4.50 o 
   8   1   1     1669.26     1657.07     31.25 o 
   9   1   1       17.89       19.91      2.65 o 
  10   1   1      171.48      176.89      4.45 o 
  11   1   1       24.49       23.51      3.83 o 
  12   1   1       73.72       78.02      3.77 o 
  13   1   1      154.33      147.88      5.23 o 
 -14   2   1       45.25       38.93      4.80 o 
 -13   2   1       68.01       56.88      3.76 o 
 -12   2   1       15.18       26.27      2.95 o 
 -11   2   1      162.63      176.85      4.19 o 
 -10   2   1      120.65      118.80      3.38 o 
  -9   2   1       32.29       45.18      6.85 o 
  -8   2   1     3599.51     3527.66     78.51 o 
  -7   2   1     1412.53     1406.64     59.82 o 
  -6   2   1      781.48      816.49     19.02 o 
  -5   2   1      525.09      361.09     10.17 o 
  -4   2   1     7859.61     8132.76    154.87 o 
  -3   2   1      219.35      181.56      4.37 o 
  -2   2   1     1437.20     1381.63     26.54 o 
  -1   2   1     1122.26      997.67     21.48 o 
   0   2   1     6685.32     6590.90     57.06 o 
   1   2   1       68.75       53.28      1.94 o 
   2   2   1    14084.18    14704.92    393.18 o 
   3   2   1     2040.89     1827.40     19.29 o 
   4   2   1     1806.17     1817.84     39.69 o 
   5   2   1     2888.24     2793.29     86.74 o 
   6   2   1      478.48      495.99     13.50 o 
   7   2   1       14.47       19.61      2.54 o 
   8   2   1       42.27       51.44      3.17 o 
   9   2   1        6.26        9.48      2.96 o 
  10   2   1      115.12      129.10      3.57 o 
  11   2   1      103.38      105.04      4.23 o 
  12   2   1      253.38      268.59      9.75 o 
  13   2   1        0.48        2.87      3.95 o 
 -13   3   1       52.89       61.43      3.24 o 
 -12   3   1      208.79      192.80      7.07 o 
 -11   3   1      137.52      135.76      7.32 o 
 -10   3   1       89.42      104.43      3.76 o 
  -9   3   1       71.49       78.06      4.31 o 
  -8   3   1      608.60      645.25     26.83 o 
  -7   3   1        3.91        9.63      3.35 o 
  -6   3   1       92.73       86.93      5.09 o 
  -5   3   1     2347.34     2395.22     65.59 o 
  -4   3   1      697.98      813.80      8.38 o 
  -3   3   1     6477.68     6231.03     79.58 o 
  -2   3   1        0.13       10.93      4.68 o 
  -1   3   1     2609.31     2671.64     84.09 o 
   0   3   1    13073.86    13770.50    262.87 o 
   1   3   1      876.08      792.97     12.26 o 
   2   3   1     8818.87     8626.84    208.36 o 
   3   3   1     1324.39     1339.60     30.36 o 
   4   3   1      346.08      359.41      4.83 o 
   5   3   1     3687.22     3895.39    124.88 o 
   6   3   1      272.88      323.28      9.78 o 
   7   3   1      954.52     1060.78     33.31 o 
   8   3   1       80.36       83.45      3.89 o 
   9   3   1       68.91       63.98      3.08 o 
  10   3   1       30.08       34.19      3.60 o 
  11   3   1      113.31       94.79      5.32 o 
  12   3   1        2.87        9.21      3.95 o 
  13   3   1        0.49        5.43      3.80 o 
 -13   4   1       75.70       69.08      4.11 o 
 -12   4   1       17.60       20.42      3.27 o 
 -11   4   1      312.05      299.00      4.00 o 
 -10   4   1      112.86      112.35      2.88 o 
  -9   4   1       25.53       41.90      2.71 o 
  -8   4   1      445.34      424.42     12.96 o 
  -7   4   1      292.58      286.01      5.35 o 
  -6   4   1      902.33      982.71     53.18 o 
  -5   4   1      440.86      480.48     22.10 o 
  -4   4   1     1170.06     1037.88     33.27 o 
  -3   4   1     4656.16     4886.04    237.37 o 
  -2   4   1       49.83       56.89      2.50 o 
  -1   4   1     1105.96     1074.66     17.76 o 
   0   4   1     4373.18     4277.08     92.40 o 
   1   4   1      158.01      181.11      3.84 o 
   2   4   1     1225.34     1158.83     27.34 o 
   3   4   1     1953.09     1804.35     63.13 o 
   4   4   1      276.48      316.75     26.06 o 
   5   4   1       41.32       62.66      7.26 o 
   6   4   1     1579.26     1637.66     55.84 o 
   7   4   1      800.07      846.10     25.23 o 
   8   4   1       16.12       16.34      2.78 o 
   9   4   1      827.79      861.79     28.62 o 
  10   4   1      542.71      558.78      9.91 o 
  11   4   1      158.63      178.00      6.21 o 
  12   4   1        8.09        9.42      3.38 o 
  13   4   1       24.39       29.96      4.10 o 
 -13   5   1       62.93       72.86      4.18 o 
 -12   5   1      204.64      186.07      5.70 o 
 -11   5   1        3.45        6.27      2.63 o 
 -10   5   1      131.63      147.89      3.91 o 
  -9   5   1     3058.23     2996.63     67.15 o 
  -8   5   1       48.66       56.69      3.01 o 
  -7   5   1     1904.17     1918.30     84.19 o 
  -6   5   1     1198.43     1168.98     26.26 o 
  -5   5   1      529.12      516.38     14.72 o 
  -4   5   1     2510.21     2583.22     71.65 o 
  -3   5   1      153.37      175.34     10.11 o 
  -2   5   1      366.74      358.94     10.66 o 
  -1   5   1        0.43        8.19      2.10 o 
   0   5   1     1090.86     1020.19     26.36 o 
   1   5   1     2348.42     2273.61     36.84 o 
   2   5   1      127.48      152.89     14.50 o 
   3   5   1     2646.82     2509.26     82.24 o 
   4   5   1     6089.85     5915.95    243.23 o 
   5   5   1     1146.94     1180.83     50.10 o 
   6   5   1      130.68      142.47      5.94 o 
   7   5   1     1048.73     1182.39     51.45 o 
   8   5   1      328.95      354.59      7.09 o 
   9   5   1       82.03       99.98      5.30 o 
  10   5   1       55.51       68.68      3.39 o 
  11   5   1        7.98        8.56      3.75 o 
  12   5   1       33.52       32.81      3.11 o 
 -13   6   1      153.93      124.85      6.11 o 
 -12   6   1       39.85       37.17      3.11 o 
 -11   6   1       90.42       91.80      3.55 o 
 -10   6   1      176.75      168.29      4.44 o 
  -9   6   1        0.15        2.47      2.89 o 
  -8   6   1       14.92       21.68      2.86 o 
  -7   6   1     1284.76     1275.29     21.87 o 
  -6   6   1      100.30      109.29     10.72 o 
  -5   6   1      216.07      218.83      4.65 o 
  -4   6   1     1843.27     1825.06     64.13 o 
  -3   6   1      736.62      723.91     34.70 o 
  -2   6   1     3627.32     3644.37    127.11 o 
  -1   6   1       11.24        4.54      1.67 o 
   0   6   1      134.05      136.75      2.99 o 
   1   6   1      882.41      899.53     13.21 o 
   2   6   1       15.67       18.40      2.04 o 
   3   6   1     3087.15     3010.44     91.47 o 
   4   6   1        5.65        7.61      2.29 o 
   5   6   1      122.17      127.22      6.18 o 
   6   6   1     2950.47     2951.90    154.50 o 
   7   6   1      487.80      553.95     19.42 o 
   8   6   1       99.28      112.31      3.85 o 
   9   6   1      959.71     1029.87     28.00 o 
  10   6   1      125.50      129.38      3.97 o 
  11   6   1       35.76       29.09      3.31 o 
  12   6   1        0.24        6.86      3.27 o 
 -12   7   1      232.91      216.26      8.78 o 
 -11   7   1        4.57        7.96      3.10 o 
 -10   7   1       23.81       67.08     16.04 o 
  -9   7   1       92.24       74.58      5.08 o 
  -8   7   1        1.86        5.45      2.78 o 
  -7   7   1      106.79      121.38      3.81 o 
  -6   7   1       79.76       83.09      9.09 o 
  -5   7   1      926.29      840.10     31.00 o 
  -4   7   1       63.18       49.26      4.24 o 
  -3   7   1       72.24       67.43      4.20 o 
  -2   7   1      649.74      579.40     15.61 o 
  -1   7   1      131.10      100.09      3.22 o 
   0   7   1      349.26      307.20      7.86 o 
   1   7   1     1080.60      992.33     29.58 o 
   2   7   1      165.68      166.64      6.35 o 
   3   7   1       64.23       77.70      3.14 o 
   4   7   1      151.36      152.65      9.20 o 
   5   7   1     1194.99     1198.49     63.33 o 
   6   7   1        2.14        5.49      2.51 o 
   7   7   1       70.16       59.19      4.11 o 
   8   7   1     1879.35     1921.92     77.65 o 
   9   7   1      246.08      281.02      9.17 o 
  10   7   1      291.14      302.42     12.90 o 
  11   7   1      205.14      195.84      3.72 o 
  12   7   1      173.22      181.44      6.99 o 
 -12   8   1      218.70      188.30      6.28 o 
 -11   8   1      112.55      110.89      3.71 o 
 -10   8   1       12.73       18.73      2.77 o 
  -9   8   1       33.09       39.79      3.52 o 
  -8   8   1      857.59      806.43     42.84 o 
  -7   8   1      190.71      180.45     10.55 o 
  -6   8   1        0.67        1.77      2.38 o 
  -5   8   1      936.13      882.79     38.62 o 
  -4   8   1      506.46      492.20     16.31 o 
  -3   8   1        4.86        7.94      1.82 o 
  -2   8   1        0.95        3.25      2.09 o 
  -1   8   1      237.41      201.61      9.49 o 
   0   8   1      153.94      163.54      4.79 o 
   1   8   1     2215.53     2309.94    108.16 o 
   2   8   1      985.82      918.95     30.97 o 
   3   8   1      421.03      387.75     19.44 o 
   4   8   1      114.22      104.07      4.22 o 
   5   8   1     1373.41     1299.60     61.40 o 
   6   8   1       36.53       39.41      2.74 o 
   7   8   1      397.73      393.82     12.82 o 
   8   8   1       23.69       19.93      2.88 o 
   9   8   1        2.43       10.24      3.28 o 
  10   8   1        2.25        5.06      3.25 o 
  11   8   1       44.07       49.28      3.36 o 
 -11   9   1       58.25       51.32      3.79 o 
 -10   9   1       12.64       16.70      3.03 o 
  -9   9   1       79.88       72.23      3.19 o 
  -8   9   1       17.35       21.64      3.79 o 
  -7   9   1       98.49       96.16      5.41 o 
  -6   9   1      428.37      413.38     17.28 o 
  -5   9   1      140.97      138.21     10.83 o 
  -4   9   1       33.59       25.22      2.93 o 
  -3   9   1      265.69      257.57     14.49 o 
  -2   9   1      157.13      149.76     10.89 o 
  -1   9   1      458.85      422.47     21.40 o 
   0   9   1       28.10       32.46      2.29 o 
   1   9   1      114.77       93.93      3.85 o 
   2   9   1      851.51      836.64     36.86 o 
   3   9   1      710.77      707.19     41.94 o 
   4   9   1     1249.80     1240.74     85.86 o 
   5   9   1      269.07      264.37     15.92 o 
   6   9   1      653.25      651.80     42.25 o 
   7   9   1      606.23      615.42     39.50 o 
   8   9   1       34.53       41.20      3.89 o 
   9   9   1       41.48       41.42      3.54 o 
  10   9   1        0.40        1.50      3.13 o 
  11   9   1       35.45       39.36      5.37 o 
 -10  10   1      102.35      112.71      9.09 o 
  -9  10   1       90.20       86.08      6.30 o 
  -8  10   1       95.74      102.39      7.56 o 
  -7  10   1        0.05        1.74      3.68 o 
  -6  10   1       14.57       12.09      4.38 o 
  -5  10   1       70.81       80.83      3.69 o 
  -4  10   1        7.66        5.19      2.81 o 
  -3  10   1      115.63      120.23      6.76 o 
  -2  10   1        5.41       11.38      2.76 o 
  -1  10   1       10.69       17.45      2.51 o 
   0  10   1      162.99      166.53      3.53 o 
   1  10   1      315.90      322.66     12.76 o 
   2  10   1      125.82      128.81      4.78 o 
   3  10   1       77.96      100.30      5.48 o 
   4  10   1       56.80       55.91      3.40 o 
   5  10   1        1.17        0.98      2.56 o 
   6  10   1       18.20       20.42      3.70 o 
   7  10   1      220.11      229.44     15.30 o 
   8  10   1      268.78      291.96     20.74 o 
   9  10   1      903.80      885.37     47.41 o 
  10  10   1        1.94        2.19      4.65 o 
  -9  11   1      175.23      154.00     10.40 o 
  -8  11   1        5.08        5.46      3.57 o 
  -7  11   1       60.48       55.19      5.25 o 
  -6  11   1       74.05       67.92      4.28 o 
  -5  11   1       82.44       92.10     13.21 o 
  -4  11   1       75.77       71.15      8.58 o 
  -3  11   1        7.31       11.72      2.68 o 
  -2  11   1       26.75       35.23      2.76 o 
  -1  11   1      219.53      236.28     10.95 o 
   0  11   1        6.91        9.65      2.97 o 
   1  11   1      157.49      144.78      6.45 o 
   2  11   1      182.37      177.80      9.80 o 
   3  11   1       13.80       17.29      2.40 o 
   4  11   1      486.06      479.60     30.95 o 
   5  11   1       22.36       23.23      3.68 o 
   6  11   1      366.99      352.30     23.83 o 
   7  11   1        9.58       13.10      3.74 o 
   8  11   1        0.79       11.44      3.57 o 
   9  11   1       26.93       25.27      4.51 o 
  -8  12   1      109.40      104.84      4.70 o 
  -7  12   1       27.56       33.78      3.81 o 
  -6  12   1        4.18        5.12      2.86 o 
  -5  12   1      133.52      131.05      9.56 o 
  -4  12   1      312.23      284.05     18.41 o 
  -3  12   1        1.98        9.08      2.85 o 
  -2  12   1        7.46       12.06      2.80 o 
  -1  12   1       79.20       64.34      4.32 o 
   0  12   1       20.11       30.96      3.44 o 
   1  12   1        0.68        6.28      3.28 o 
   2  12   1      548.25      570.47     33.50 o 
   3  12   1      199.11      197.08     15.19 o 
   4  12   1       22.99       28.20      2.97 o 
   5  12   1      409.82      423.66     29.96 o 
   6  12   1      429.96      447.90     36.98 o 
   7  12   1       52.40       59.98      4.41 o 
   8  12   1        0.16        1.81      3.64 o 
  -7  13   1       18.68       20.85      4.28 o 
  -6  13   1      151.45      148.55      7.66 o 
  -5  13   1       96.72      107.89     10.15 o 
  -4  13   1       58.57       53.31      5.35 o 
  -3  13   1      208.21      213.75     15.22 o 
  -2  13   1       18.74       14.38      3.08 o 
  -1  13   1       98.84       75.48      8.40 o 
   0  13   1      305.21      293.75     23.16 o 
   1  13   1      211.75      186.35     15.12 o 
   2  13   1       85.84       80.17      4.60 o 
   3  13   1       39.29       40.87      3.22 o 
   4  13   1        1.77        5.97      2.95 o 
   5  13   1      130.75      156.95     13.38 o 
   6  13   1       23.54       22.58      4.15 o 
  -5  14   1       17.09       11.30      3.78 o 
  -4  14   1      149.08      148.49     10.76 o 
  -3  14   1      406.74      399.40     18.74 o 
  -2  14   1        2.17        5.39      3.60 o 
  -1  14   1      104.33      115.88      9.52 o 
   0  14   1      192.39      206.48     24.24 o 
   1  14   1        6.79       10.05      3.70 o 
   2  14   1       36.98       44.77      3.93 o 
   3  14   1        2.09        2.80      3.62 o 
   4  14   1       79.27       80.74      6.55 o 
   5  14   1        5.69        3.32      5.36 o 
  -1  15   1       94.42       89.96     10.29 o 
   0  15   1      119.98      115.96     10.04 o 
   1  15   1      210.12      202.38     15.96 o 
 -14   0   2       49.89       47.99      5.99 o 
 -13   0   2       41.11       40.72      5.37 o 
 -12   0   2        0.11        1.72      4.59 o 
 -11   0   2      149.88      154.40      4.59 o 
 -10   0   2      478.60      477.32      9.27 o 
  -9   0   2       53.89       70.02      3.73 o 
  -8   0   2     1234.46     1194.53     11.20 o 
  -7   0   2     1811.13     1872.40     14.31 o 
  -6   0   2     1897.99     1890.75     19.95 o 
  -5   0   2      394.22      394.18     19.81 o 
  -4   0   2     8678.63     9112.95    335.80 o 
  -3   0   2    25073.30    26148.40   1687.21 o 
  -2   0   2      502.00      511.42     10.67 o 
   1   0   2      145.95      119.74      4.26 o 
   2   0   2    11964.14    10729.77    476.34 o 
   3   0   2      482.28      399.55     12.59 o 
   4   0   2     3732.73     3529.79     71.27 o 
   5   0   2        0.24        3.48      2.46 o 
   6   0   2      924.79      984.63     19.84 o 
   7   0   2      885.96      783.46     21.86 o 
   8   0   2     2500.22     2559.68    114.08 o 
   9   0   2       15.10       20.10      4.83 o 
  10   0   2      824.63      826.29     10.50 o 
  11   0   2       44.54       51.50      4.82 o 
  12   0   2      157.28      167.75      6.52 o 
  13   0   2       88.83       61.80      7.11 o 
 -14   1   2      188.80      169.95      5.94 o 
 -13   1   2      575.55      537.19     13.19 o 
 -12   1   2        9.86       13.21      2.96 o 
 -11   1   2      389.28      385.03      9.35 o 
 -10   1   2      551.49      546.82     12.06 o 
  -9   1   2       86.45       97.60      5.51 o 
  -8   1   2       55.78       79.24      9.09 o 
  -7   1   2       97.04      119.39      3.47 o 
  -6   1   2     6665.05     6921.42    109.27 o 
  -5   1   2      128.94      121.61      2.51 o 
  -4   1   2     2490.94     2429.96     31.72 o 
  -3   1   2    17212.75    17942.88    803.23 o 
  -2   1   2     5881.93     5907.33    105.06 o 
  -1   1   2     3328.82     3077.54     37.75 o 
   0   1   2     3262.75     3249.99     42.95 o 
   1   1   2      855.98      818.51     10.58 o 
   2   1   2    10326.40     9374.73    360.24 o 
   3   1   2        0.59        1.80      0.52 o 
   4   1   2      468.83      411.67     12.45 o 
   5   1   2      956.09      978.21     25.03 o 
   6   1   2      146.49      130.69      3.04 o 
   7   1   2      744.62      701.50      8.41 o 
   8   1   2      159.85      176.66      3.56 o 
   9   1   2      249.31      249.31      5.42 o 
  10   1   2      828.74      907.87     15.41 o 
  11   1   2      251.44      234.01      4.82 o 
  12   1   2        4.00        8.13      3.83 o 
  13   1   2      250.80      235.16     10.44 o 
 -14   2   2        9.00       11.48      3.77 o 
 -13   2   2        0.17        2.01      3.08 o 
 -12   2   2      142.68      141.96      4.53 o 
 -11   2   2       50.06       49.87      3.09 o 
 -10   2   2      188.07      192.60      3.86 o 
  -9   2   2      140.99      143.32      4.18 o 
  -8   2   2        0.10        6.31      2.42 o 
  -7   2   2        1.93       12.00      1.99 o 
  -6   2   2      258.55      255.08      4.69 o 
  -5   2   2     2322.25     2325.51     30.99 o 
  -4   2   2     2254.48     2152.63     49.19 o 
  -3   2   2       30.55       21.69      2.85 o 
  -2   2   2     7060.31     7309.72     47.56 o 
  -1   2   2       33.58       16.90      1.93 o 
   0   2   2     4239.71     3871.04     84.85 o 
   1   2   2     4490.08     4214.34     74.49 o 
   2   2   2      453.38      409.37      7.29 o 
   3   2   2      454.79      424.73      6.49 o 
   4   2   2      583.02      561.91      7.54 o 
   5   2   2        2.96       13.74      1.78 o 
   6   2   2      112.05      107.80      3.27 o 
   7   2   2      143.60      171.49      5.89 o 
   8   2   2      642.39      622.23     10.90 o 
   9   2   2       66.95       84.95      3.19 o 
  10   2   2      389.85      383.21      9.49 o 
  11   2   2        0.16        2.45      3.87 o 
  12   2   2       13.19       19.30      4.51 o 
  13   2   2        0.00        4.56      4.45 o 
 -14   3   2      137.51      126.07      8.87 o 
 -13   3   2      260.61      222.83      4.93 o 
 -12   3   2      134.80      137.42      5.52 o 
 -11   3   2      309.97      300.45      9.52 o 
 -10   3   2        0.10        2.44      2.63 o 
  -9   3   2      565.02      566.13     20.03 o 
  -8   3   2      280.47      285.34      4.91 o 
  -7   3   2      310.17      349.61     11.67 o 
  -6   3   2      839.25      924.49     17.46 o 
  -5   3   2        8.61       35.01      2.29 o 
  -4   3   2     2071.98     2086.25     33.01 o 
  -3   3   2     1658.36     1681.56     21.02 o 
  -2   3   2        3.33        0.24      0.64 o 
  -1   3   2      318.64      296.31     10.30 o 
   0   3   2     7667.20     7615.22     61.35 o 
   1   3   2       29.26       27.92      1.21 o 
   2   3   2       85.29       80.85      1.95 o 
   3   3   2      483.44      477.07     10.54 o 
   4   3   2      178.71      185.42     11.25 o 
   5   3   2      538.08      515.95      9.18 o 
   6   3   2     1132.04     1154.30     26.45 o 
   7   3   2       37.66       40.85      2.57 o 
   8   3   2       76.18       78.47      3.05 o 
   9   3   2     1211.77     1200.60     31.92 o 
  10   3   2      100.95      100.05      3.63 o 
  11   3   2       29.07       36.23      3.45 o 
  12   3   2      106.04      110.03      5.05 o 
  13   3   2      188.34      193.34      5.85 o 
 -13   4   2      277.06      278.99     13.36 o 
 -12   4   2     1147.53     1167.92     35.68 o 
 -11   4   2       15.35       22.60      2.34 o 
 -10   4   2      404.93      427.92     11.70 o 
  -9   4   2        0.06        4.86      2.63 o 
  -8   4   2        9.23       29.83      9.80 o 
  -7   4   2        6.64       22.51      7.86 o 
  -6   4   2        7.00        8.81      2.78 o 
  -5   4   2    10589.12    11983.38    306.75 o 
  -4   4   2       16.02        8.27      1.96 o 
  -3   4   2     1639.28     1530.38     64.66 o 
  -2   4   2     8513.38     8712.41     79.51 o 
  -1   4   2     3409.08     3299.15     66.46 o 
   0   4   2     4181.93     4060.36     60.67 o 
   1   4   2     5379.86     5071.42     96.61 o 
   2   4   2      881.66      955.80     29.78 o 
   3   4   2       12.78       13.22      1.48 o 
   4   4   2      127.14      118.41      4.83 o 
   5   4   2     2106.46     2249.35     46.19 o 
   6   4   2       78.71       64.57      2.45 o 
   7   4   2     2684.68     2813.48     40.72 o 
   8   4   2      516.79      535.55      8.26 o 
   9   4   2      192.17      191.30      4.10 o 
  10   4   2      709.31      733.31      9.39 o 
  11   4   2      626.09      651.96     14.53 o 
  12   4   2        5.60        5.25      4.19 o 
  13   4   2        1.57       -1.06      5.70 o 
 -13   5   2       35.44       26.09      3.22 o 
 -12   5   2        2.56        6.27      2.97 o 
 -11   5   2       16.43       17.01      3.14 o 
 -10   5   2       10.74       16.31      3.21 o 
  -9   5   2       13.88       20.49      3.12 o 
  -8   5   2      440.14      444.05     13.86 o 
  -7   5   2      108.13      123.68      3.80 o 
  -6   5   2       80.92       87.03      6.91 o 
  -5   5   2      143.52      161.33      4.61 o 
  -4   5   2      427.65      519.55     16.95 o 
  -3   5   2       49.95       83.31      3.02 o 
  -2   5   2     1144.90     1214.42     26.71 o 
  -1   5   2     2107.50     2137.90     39.29 o 
   0   5   2     1097.42     1119.45     24.25 o 
   1   5   2      125.25      133.27      2.76 o 
   2   5   2       14.41       15.60      1.70 o 
   3   5   2       17.78       44.56      3.10 o 
   4   5   2      174.68      185.26      7.02 o 
   5   5   2       57.72       50.12      2.74 o 
   6   5   2      163.94      165.99      4.55 o 
   7   5   2        2.15        4.61      2.56 o 
   8   5   2      195.51      191.46      3.77 o 
   9   5   2       13.15       23.09      2.91 o 
  10   5   2        6.41       11.40      3.16 o 
  11   5   2        4.07        5.27      3.82 o 
  12   5   2       62.54       62.01      4.66 o 
 -13   6   2       37.87       33.87      3.61 o 
 -12   6   2      393.40      357.85      8.14 o 
 -11   6   2        9.78       13.13      3.01 o 
 -10   6   2      158.96      143.61      4.76 o 
  -9   6   2      121.47      119.63      4.08 o 
  -8   6   2      314.60      297.07     18.31 o 
  -7   6   2      104.18      126.01      8.75 o 
  -6   6   2      193.11      175.99      3.97 o 
  -5   6   2      563.54      580.27     27.15 o 
  -4   6   2       28.42       41.61      5.28 o 
  -3   6   2     5171.52     5257.59    247.77 o 
  -2   6   2      720.78      676.15     18.55 o 
  -1   6   2     1772.58     1783.85     64.15 o 
   0   6   2     1933.26     2142.35     50.69 o 
   1   6   2     3202.12     3348.99     61.90 o 
   2   6   2       52.95       45.69      5.52 o 
   3   6   2       11.72       14.38      2.63 o 
   4   6   2       36.84       45.37      4.37 o 
   5   6   2      228.89      196.45      4.44 o 
   6   6   2       16.84       31.30      5.83 o 
   7   6   2      909.43      914.18     29.29 o 
   8   6   2     1540.07     1514.28     52.20 o 
   9   6   2       38.67       42.93      3.01 o 
  10   6   2      320.53      306.43     12.40 o 
  11   6   2      484.53      461.77     23.77 o 
  12   6   2      187.65      197.46     10.71 o 
 -12   7   2       22.58       23.33      3.27 o 
 -11   7   2        9.20       13.25      2.79 o 
 -10   7   2      217.51      223.94     10.52 o 
  -9   7   2      154.39      136.87     15.11 o 
  -8   7   2        0.00        5.19      3.03 o 
  -7   7   2       90.19       99.22      4.95 o 
  -6   7   2      305.67      337.36     22.01 o 
  -5   7   2      186.57      177.48      3.23 o 
  -4   7   2     2330.37     2321.84    100.64 o 
  -3   7   2      756.03      766.82     24.97 o 
  -2   7   2      403.09      399.72     13.34 o 
  -1   7   2      613.33      572.00     22.77 o 
   0   7   2      472.31      463.70     16.77 o 
   1   7   2       35.65       36.58      2.48 o 
   2   7   2       47.35       69.34      4.38 o 
   3   7   2      324.06      301.57     12.12 o 
   4   7   2      120.66      100.65      6.88 o 
   5   7   2      106.80      115.74      6.56 o 
   6   7   2       49.32       64.06      7.32 o 
   7   7   2       19.37       22.88      3.18 o 
   8   7   2       11.86       12.96      3.25 o 
   9   7   2      367.65      383.57     17.57 o 
  10   7   2       23.42       33.21      3.57 o 
  11   7   2        0.17        3.24      3.49 o 
 -12   8   2       52.40       59.73      4.15 o 
 -11   8   2       27.50       27.16      3.56 o 
 -10   8   2       94.30       93.60      5.29 o 
  -9   8   2      184.22      199.48     22.88 o 
  -8   8   2        4.24       11.46      3.19 o 
  -7   8   2      727.96      679.71     22.79 o 
  -6   8   2       16.95       16.29      2.95 o 
  -5   8   2      262.16      252.47     14.07 o 
  -4   8   2      505.16      464.86     27.31 o 
  -3   8   2      132.73      127.94      6.52 o 
  -2   8   2      901.32      859.00     37.43 o 
  -1   8   2      114.19      121.02      3.93 o 
   0   8   2     1141.19     1236.70     48.43 o 
   1   8   2       52.16       59.58      2.41 o 
   2   8   2       20.15       21.25      2.26 o 
   3   8   2       89.83       93.03      3.32 o 
   4   8   2      170.72      180.42     11.45 o 
   5   8   2      948.29      976.67     49.48 o 
   6   8   2       55.42       54.90      3.37 o 
   7   8   2      138.88      154.05      8.74 o 
   8   8   2        9.96        8.43      3.55 o 
   9   8   2      154.88      166.14     10.69 o 
  10   8   2      126.30      139.72      6.76 o 
  11   8   2       10.35       12.67      3.85 o 
 -11   9   2       59.56       61.23      5.97 o 
 -10   9   2       41.34       39.43      4.33 o 
  -9   9   2      127.43      120.05      8.16 o 
  -8   9   2       19.79       26.01      6.68 o 
  -7   9   2        0.00        0.33      2.72 o 
  -6   9   2      192.25      160.00      3.82 o 
  -5   9   2        1.49        5.99      3.48 o 
  -4   9   2      281.51      234.00      8.16 o 
  -3   9   2     1120.12     1098.03     40.39 o 
  -2   9   2       38.20       42.51      2.99 o 
  -1   9   2      459.44      437.57     20.23 o 
   0   9   2      344.72      342.49     16.13 o 
   1   9   2      884.62      932.52     37.83 o 
   2   9   2     1817.63     1927.67     72.23 o 
   3   9   2       24.34       33.19      2.63 o 
   4   9   2      123.63      132.07      6.34 o 
   5   9   2        4.18        5.43      2.86 o 
   6   9   2      264.71      290.47     18.77 o 
   7   9   2      443.78      430.75     31.20 o 
   8   9   2        2.09        4.54      2.85 o 
   9   9   2      253.35      233.75     10.76 o 
  10   9   2       74.14       63.18      3.72 o 
 -10  10   2       62.31       65.24      4.99 o 
  -9  10   2        0.03        4.28      3.42 o 
  -8  10   2      105.76      115.73      4.19 o 
  -7  10   2      372.34      365.19     14.15 o 
  -6  10   2      230.23      220.07      4.65 o 
  -5  10   2        0.12        1.77      3.58 o 
  -4  10   2      453.69      410.62     33.00 o 
  -3  10   2      360.17      325.99     17.96 o 
  -2  10   2      129.49      139.58      5.84 o 
  -1  10   2       49.70       43.87      2.21 o 
   0  10   2        0.28       -0.75      2.22 o 
   1  10   2       59.78       71.18      4.36 o 
   2  10   2       88.42       86.72      4.27 o 
   3  10   2      146.64      168.31     10.15 o 
   4  10   2     1481.12     1563.46     70.84 o 
   5  10   2        0.10        2.50      2.44 o 
   6  10   2      771.61      861.10     59.42 o 
   7  10   2      294.98      292.07     16.63 o 
   8  10   2      110.94      105.78      9.12 o 
   9  10   2      252.89      255.80      9.47 o 
  -9  11   2       55.07       53.55      5.29 o 
  -8  11   2      234.98      233.54     17.63 o 
  -7  11   2        0.66        0.94      3.26 o 
  -6  11   2     1000.26      956.81     49.58 o 
  -5  11   2       57.49       54.36      5.63 o 
  -4  11   2      289.78      284.83     16.73 o 
  -3  11   2     1239.38     1182.09     48.34 o 
  -2  11   2      112.78      102.46      5.50 o 
  -1  11   2     1468.76     1476.50    102.82 o 
   0  11   2      308.79      324.95     15.17 o 
   1  11   2      103.86      114.53      6.67 o 
   2  11   2      574.95      609.44     33.72 o 
   3  11   2        1.43        5.85      2.50 o 
   4  11   2      251.50      276.97     15.91 o 
   5  11   2       85.93       88.34      7.60 o 
   6  11   2      395.74      436.98     28.52 o 
   7  11   2       74.36       83.84      6.76 o 
   8  11   2       22.74       20.25      4.07 o 
   9  11   2       26.39       35.51      3.48 o 
  -8  12   2       37.23       33.55      4.85 o 
  -7  12   2        9.61       21.52      4.79 o 
  -6  12   2        5.23        4.29      3.35 o 
  -5  12   2        5.18        7.92      3.39 o 
  -4  12   2       91.61       85.79      5.28 o 
  -3  12   2        5.00        3.63      2.64 o 
  -2  12   2      110.32      105.70      6.07 o 
  -1  12   2      147.09      144.86      7.65 o 
   0  12   2      153.88      146.57      5.59 o 
   1  12   2      423.04      406.12     29.20 o 
   2  12   2        8.29       14.42      3.50 o 
   3  12   2       20.15       26.40      2.87 o 
   4  12   2       90.27       98.01      6.45 o 
   5  12   2      141.73      141.13      7.39 o 
   6  12   2       19.07       20.77      3.60 o 
   7  12   2       89.20       78.39      4.79 o 
  -7  13   2       22.92       32.82      6.74 o 
  -6  13   2       70.14       74.25      4.07 o 
  -5  13   2       70.36       77.33      4.64 o 
  -4  13   2       59.22       61.30      4.70 o 
  -3  13   2       44.75       51.07      3.65 o 
  -2  13   2       43.47       42.97      3.37 o 
  -1  13   2        2.49        1.33      3.07 o 
   0  13   2       19.93       21.69      3.42 o 
   1  13   2       10.81       16.82      4.02 o 
   2  13   2       53.43       56.20      4.53 o 
   3  13   2        6.96        6.04      3.48 o 
   4  13   2      128.27      120.71      7.47 o 
   5  13   2      242.89      247.71     17.03 o 
   6  13   2        0.79        6.14      3.71 o 
  -5  14   2      528.69      449.60     33.90 o 
  -4  14   2       79.76       71.28      4.46 o 
  -3  14   2      123.93      112.19     10.28 o 
  -2  14   2     1063.77      964.58     72.70 o 
  -1  14   2       13.41       10.24      3.90 o 
   0  14   2      100.75       99.92      5.06 o 
   1  14   2      175.68      178.85     11.37 o 
   2  14   2        0.06        5.31      3.66 o 
   3  14   2      201.09      179.63     14.65 o 
   4  14   2        0.55        2.98      4.25 o 
  -1  15   2       50.50       50.56     11.85 o 
   0  15   2       66.06       60.21      8.72 o 
 -14   1   3        0.45        2.19      3.45 o 
 -13   1   3      136.06      114.91      3.75 o 
 -12   1   3       72.03       81.55      2.89 o 
 -11   1   3      133.70      141.16      3.68 o 
 -10   1   3      363.11      327.32      6.43 o 
  -9   1   3      828.47      806.67     20.04 o 
  -8   1   3     2180.37     2094.03     30.38 o 
  -7   1   3       58.24       75.94      2.83 o 
  -6   1   3      114.78       83.50      2.77 o 
  -5   1   3      246.22      342.58     96.13 o 
  -4   1   3      531.92      459.01      5.25 o 
  -3   1   3     1950.06     1944.62     21.24 o 
  -2   1   3     2411.25     2569.55     49.72 o 
  -1   1   3     7530.99     7464.52    160.17 o 
   0   1   3       38.65       30.37      1.93 o 
   1   1   3     1961.60     1757.26     44.42 o 
   2   1   3     7287.34     6667.17    127.77 o 
   3   1   3       20.50       33.18      1.62 o 
   4   1   3     2743.74     2628.91     51.67 o 
   5   1   3     2038.01     1981.25     31.11 o 
   6   1   3       79.28       70.36      2.20 o 
   7   1   3      990.31     1090.43      8.55 o 
   8   1   3      217.63      206.84      3.71 o 
   9   1   3        8.84       13.19      3.45 o 
  10   1   3      534.60      554.57     11.52 o 
  11   1   3        8.40       14.49      3.57 o 
  12   1   3      123.93      121.10      5.28 o 
  13   1   3      128.95      130.64      5.17 o 
 -14   2   3       27.80       28.54      3.41 o 
 -13   2   3       23.88       28.47      3.24 o 
 -12   2   3        6.02       18.00      6.23 o 
 -11   2   3      103.41      120.46      4.21 o 
 -10   2   3      687.43      644.80     11.14 o 
  -9   2   3     1437.47     1502.88     30.49 o 
  -8   2   3       11.90       15.26      2.28 o 
  -7   2   3     3197.33     3156.11     59.77 o 
  -6   2   3     4390.77     4329.93    100.03 o 
  -5   2   3      629.48      713.97     26.51 o 
  -4   2   3     1722.52     1690.02     19.49 o 
  -3   2   3     3737.69     3688.01     57.82 o 
  -2   2   3      300.01      259.96      3.86 o 
  -1   2   3      205.39      210.33      3.32 o 
   0   2   3    13197.04    13052.17    216.24 o 
   1   2   3      554.03      466.36      8.29 o 
   2   2   3        0.30        1.64      0.61 o 
   3   2   3     4158.55     3888.18    112.10 o 
   4   2   3     4811.04     4604.45     75.10 o 
   5   2   3      245.12      240.29      5.25 o 
   6   2   3       22.83       74.89     22.94 o 
   7   2   3      570.77      562.44      8.84 o 
   8   2   3       56.83       66.47      3.31 o 
   9   2   3      938.75      986.27     23.31 o 
  10   2   3       36.04       36.09      3.65 o 
  11   2   3       60.64       56.76      4.58 o 
  12   2   3       84.25       88.25      4.97 o 
  13   2   3      468.87      466.97     15.54 o 
 -14   3   3       33.29       33.39      3.84 o 
 -13   3   3       24.58       22.73      3.53 o 
 -12   3   3       74.29       82.59      3.34 o 
 -11   3   3      413.10      409.61      8.93 o 
 -10   3   3      524.49      522.46     15.20 o 
  -9   3   3       99.24      102.87      3.52 o 
  -8   3   3       19.41       29.68      2.51 o 
  -7   3   3        2.16        2.25      2.16 o 
  -6   3   3      359.17      361.56      4.56 o 
  -5   3   3      352.78      333.38      4.44 o 
  -4   3   3     1246.15     1258.97      8.72 o 
  -3   3   3      120.08      135.68      2.63 o 
  -2   3   3      365.34      347.11      6.63 o 
  -1   3   3     7573.07     7489.51     79.18 o 
   0   3   3     3872.63     3743.49     66.47 o 
   1   3   3     3154.44     2991.92     39.85 o 
   2   3   3       58.52       45.61      2.38 o 
   3   3   3     2739.51     2815.41     66.31 o 
   4   3   3     2881.33     2827.95     53.18 o 
   5   3   3      125.35      150.08      2.88 o 
   6   3   3      651.19      719.58     11.36 o 
   7   3   3      252.88      257.22      6.40 o 
   8   3   3       85.67       98.25      3.27 o 
   9   3   3      293.37      300.36      5.38 o 
  10   3   3        0.50        3.27      3.13 o 
  11   3   3      202.75      200.53      4.53 o 
  12   3   3      380.09      349.27      9.57 o 
 -13   4   3      100.30       94.54      5.19 o 
 -12   4   3        0.03        3.44      3.24 o 
 -11   4   3      127.97      137.97      3.71 o 
 -10   4   3      374.10      359.17      9.84 o 
  -9   4   3      548.37      533.23     13.07 o 
  -8   4   3       22.04       19.15      2.25 o 
  -7   4   3     1690.15     1737.46     23.34 o 
  -6   4   3      373.31      394.10      9.21 o 
  -5   4   3        1.53       11.84      1.98 o 
  -4   4   3       69.68       95.06      2.91 o 
  -3   4   3       53.46       98.90      5.01 o 
  -2   4   3     2309.17     2454.74     83.55 o 
  -1   4   3     2142.25     2083.59     32.90 o 
   0   4   3     6024.90     5893.67    132.34 o 
   1   4   3        4.02       17.71      5.19 o 
   2   4   3     6244.69     6286.65     63.76 o 
   3   4   3     1929.97     1873.83     45.50 o 
   4   4   3       15.52       20.04      1.86 o 
   5   4   3      829.15      913.35     18.24 o 
   6   4   3     1376.27     1372.07     36.96 o 
   7   4   3      857.05      915.30     26.62 o 
   8   4   3      749.96      789.11     15.28 o 
   9   4   3        0.25        5.35      3.36 o 
  10   4   3      197.50      204.61      8.31 o 
  11   4   3        5.94        6.98      4.02 o 
  12   4   3      261.78      266.10      7.48 o 
 -13   5   3      162.71      162.72      8.65 o 
 -12   5   3      556.83      521.49     11.25 o 
 -11   5   3        6.23       15.08      2.93 o 
 -10   5   3       17.66       14.94      3.05 o 
  -9   5   3      170.35      148.53      5.00 o 
  -8   5   3      573.27      593.30     20.30 o 
  -7   5   3      680.27      593.31     13.66 o 
  -6   5   3        6.79        8.09      2.29 o 
  -5   5   3      148.75      123.00     10.08 o 
  -4   5   3     2124.24     2083.50     73.52 o 
  -3   5   3        1.51        9.94      6.06 o 
  -2   5   3      190.51      232.05      3.18 o 
  -1   5   3      186.83      206.53      3.82 o 
   0   5   3        0.33        4.49      1.38 o 
   1   5   3     3263.33     3333.50     48.21 o 
   2   5   3      173.70      146.53      3.00 o 
   3   5   3      918.95      848.13     13.11 o 
   4   5   3        6.43        8.58      1.81 o 
   5   5   3      494.36      460.89     13.24 o 
   6   5   3      113.05      114.78      4.16 o 
   7   5   3      201.79      230.38      8.00 o 
   8   5   3      462.55      481.73     23.07 o 
   9   5   3      121.00      133.04      5.30 o 
  10   5   3       60.13       63.56      3.44 o 
  11   5   3      252.19      241.16      6.79 o 
  12   5   3      169.03      163.16      6.78 o 
 -13   6   3       17.08       18.39      3.16 o 
 -12   6   3       10.70       19.10      3.36 o 
 -11   6   3       18.00       28.43      3.51 o 
 -10   6   3      861.37      855.93     12.94 o 
  -9   6   3       85.21       94.80      3.92 o 
  -8   6   3      880.05      902.06     29.25 o 
  -7   6   3      383.31      407.53     16.28 o 
  -6   6   3      109.94      126.61      7.95 o 
  -5   6   3      648.49      655.38     37.10 o 
  -4   6   3        7.40        2.58      2.23 o 
  -3   6   3     2456.61     2383.67     84.52 o 
  -2   6   3     1423.85     1422.53     45.20 o 
  -1   6   3     2493.20     2589.76     38.83 o 
   0   6   3      575.20      536.26     19.61 o 
   1   6   3     1746.41     1841.43     53.39 o 
   2   6   3     1505.84     1480.64     48.75 o 
   3   6   3     5386.18     5440.76    212.47 o 
   4   6   3      167.16      165.07      4.79 o 
   5   6   3        4.57       14.06      4.98 o 
   6   6   3     4330.98     4349.71    154.28 o 
   7   6   3       93.00      105.08      3.91 o 
   8   6   3      272.92      269.04     12.15 o 
   9   6   3       19.72       21.57      3.25 o 
  10   6   3       84.08       89.33      3.46 o 
  11   6   3       36.61       41.78      3.66 o 
  12   6   3       25.92       20.86      5.34 o 
 -12   7   3       54.91       55.61      3.76 o 
 -11   7   3        2.64        3.74      3.68 o 
 -10   7   3      134.57      129.86      6.44 o 
  -9   7   3        3.39        2.02      3.50 o 
  -8   7   3      188.76      154.51     10.11 o 
  -7   7   3      160.23      149.22     10.82 o 
  -6   7   3        4.08        8.77      5.69 o 
  -5   7   3      479.00      508.48     17.60 o 
  -4   7   3      284.94      285.01      6.75 o 
  -3   7   3      601.57      604.37     14.63 o 
  -2   7   3      106.05      101.03      2.94 o 
  -1   7   3     1891.77     1974.32     70.65 o 
   0   7   3     1549.94     1550.98     35.67 o 
   1   7   3     2553.10     2642.31    103.33 o 
   2   7   3      144.44      141.69      9.07 o 
   3   7   3     1133.61     1138.37     32.78 o 
   4   7   3      966.97      954.31     44.86 o 
   5   7   3      486.53      475.76     20.46 o 
   6   7   3     2331.67     2357.84    110.54 o 
   7   7   3       62.85       71.43      3.45 o 
   8   7   3        4.86        3.60      2.60 o 
   9   7   3       13.12       16.17      3.43 o 
  10   7   3       10.02        9.92      4.02 o 
  11   7   3      431.50      435.29     30.23 o 
 -12   8   3       75.24       84.28      4.65 o 
 -11   8   3       13.93       17.34      4.39 o 
 -10   8   3      195.47      193.80      8.36 o 
  -9   8   3      783.25      758.29     31.02 o 
  -8   8   3      156.73      140.46      9.91 o 
  -7   8   3      496.80      476.72     14.61 o 
  -6   8   3      609.21      569.20     19.65 o 
  -5   8   3      550.99      552.74     26.25 o 
  -4   8   3      315.57      265.20     11.15 o 
  -3   8   3      117.19      116.36      4.02 o 
  -2   8   3      443.54      482.31     16.47 o 
  -1   8   3        2.51        4.28      2.19 o 
   0   8   3      180.77      184.95      7.60 o 
   1   8   3     1330.33     1331.92     41.71 o 
   2   8   3       21.62       26.67      2.35 o 
   3   8   3      144.07      155.96      3.26 o 
   4   8   3     5250.63     5418.46    259.65 o 
   5   8   3      334.77      346.52     18.18 o 
   6   8   3       39.36       36.27      2.50 o 
   7   8   3      556.35      586.59     29.28 o 
   8   8   3      155.69      179.75      8.39 o 
   9   8   3      150.73      162.22     10.86 o 
  10   8   3        6.09       11.38      3.77 o 
  11   8   3        3.98        8.18      5.22 o 
 -11   9   3      195.29      192.85      6.65 o 
 -10   9   3        1.16       -0.27      4.55 o 
  -9   9   3      184.73      207.14     12.93 o 
  -8   9   3      319.94      335.99     20.46 o 
  -7   9   3       42.55       40.69      3.20 o 
  -6   9   3       11.42        9.04      3.29 o 
  -5   9   3      252.31      250.03      5.34 o 
  -4   9   3      265.26      225.45     12.48 o 
  -3   9   3       28.52       48.12      8.63 o 
  -2   9   3      341.65      305.29     14.69 o 
  -1   9   3      422.64      404.65     17.09 o 
   0   9   3       47.97       56.92      2.58 o 
   1   9   3      281.52      274.24     10.82 o 
   2   9   3     1242.20     1278.21     45.37 o 
   3   9   3      898.91      929.47     35.30 o 
   4   9   3       85.31       96.91      4.22 o 
   5   9   3      542.98      582.09     30.64 o 
   6   9   3       67.19       71.48      4.15 o 
   7   9   3      183.99      191.70     14.22 o 
   8   9   3        3.21        4.29      3.08 o 
   9   9   3       18.13       21.00      3.96 o 
  10   9   3        2.92        5.45      4.46 o 
 -10  10   3       64.32       79.94      4.52 o 
  -9  10   3       20.48       26.63      3.54 o 
  -8  10   3        3.34       10.06      4.86 o 
  -7  10   3        6.43       13.05      3.18 o 
  -6  10   3       65.79       56.63      3.53 o 
  -5  10   3       29.59       37.39      3.10 o 
  -4  10   3      190.92      206.69      7.54 o 
  -3  10   3       14.22       20.91      2.79 o 
  -2  10   3      140.37      151.95      5.29 o 
  -1  10   3       32.06       31.27      2.52 o 
   0  10   3       11.14        8.87      2.49 o 
   1  10   3      517.68      530.48     18.47 o 
   2  10   3        0.94        2.63      2.23 o 
   3  10   3       43.40       43.62      3.19 o 
   4  10   3        2.94        3.93      2.74 o 
   5  10   3       29.09       31.61      2.68 o 
   6  10   3      131.29      135.59      5.11 o 
   7  10   3        0.40        0.00      3.13 o 
   8  10   3       61.90       75.46      6.43 o 
   9  10   3        1.05        2.08      3.37 o 
  -9  11   3      123.95      103.49      6.34 o 
  -8  11   3      123.03      101.11      6.57 o 
  -7  11   3      170.66      137.28      8.57 o 
  -6  11   3        0.32        1.04      3.04 o 
  -5  11   3       32.04       34.78      3.34 o 
  -4  11   3      430.26      409.35     16.26 o 
  -3  11   3       11.69       10.32      2.94 o 
  -2  11   3       16.49       16.54      2.46 o 
  -1  11   3        4.12        9.32      2.53 o 
   0  11   3       45.60       46.18      3.06 o 
   1  11   3      537.76      554.77     37.23 o 
   2  11   3       47.15       55.92      3.23 o 
   3  11   3      519.23      536.64     26.28 o 
   4  11   3       11.87       12.33      2.89 o 
   5  11   3       29.29       33.90      3.07 o 
   6  11   3       96.83      103.55      4.80 o 
   7  11   3      160.15      178.93     10.06 o 
   8  11   3        2.23        3.55      3.73 o 
  -8  12   3        3.43        7.04      4.71 o 
  -7  12   3       23.69       22.20      4.19 o 
  -6  12   3      206.84      219.15     10.84 o 
  -5  12   3       18.98       25.19      3.55 o 
  -4  12   3       26.63       21.10      3.14 o 
  -3  12   3        4.18        6.03      3.00 o 
  -2  12   3       96.51      106.09      5.22 o 
  -1  12   3       29.79       37.18      2.85 o 
   0  12   3      277.48      296.11     15.01 o 
   1  12   3        0.62        1.80      2.98 o 
   2  12   3        7.98        9.78      3.55 o 
   3  12   3      134.98      131.10     10.03 o 
   4  12   3      240.74      246.72     15.05 o 
   5  12   3        0.01        3.86      2.90 o 
   6  12   3       58.86       66.87      4.27 o 
   7  12   3       71.69       68.84      4.17 o 
  -7  13   3       53.49       46.76      3.93 o 
  -6  13   3      133.54      137.52      5.93 o 
  -5  13   3        9.78        7.56      3.71 o 
  -4  13   3      327.41      306.67     19.66 o 
  -3  13   3      116.43      115.52     11.84 o 
  -2  13   3      589.00      571.93     33.01 o 
  -1  13   3       34.05       42.66      3.91 o 
   0  13   3      283.62      263.52     24.05 o 
   1  13   3      411.74      410.42     31.46 o 
   2  13   3      171.42      184.38      9.55 o 
   3  13   3        9.33        8.13      3.36 o 
   4  13   3      160.36      165.09      9.31 o 
   5  13   3       14.34       19.47      3.24 o 
   6  13   3       55.80       54.95      4.20 o 
  -5  14   3        5.45       11.48      3.76 o 
  -4  14   3      145.86      108.79      5.54 o 
  -3  14   3       67.15       48.91      4.91 o 
  -2  14   3        1.15        1.37      3.92 o 
  -1  14   3      117.24      115.75     11.51 o 
   0  14   3       64.43       65.86      6.06 o 
   1  14   3        0.85        3.26      3.65 o 
   2  14   3        9.71        9.23      3.95 o 
   3  14   3        7.61        8.82      4.29 o 
   4  14   3      170.92      170.39     17.15 o 
 -14   0   4      571.06      523.25     34.71 o 
 -13   0   4       88.24       73.28      4.32 o 
 -12   0   4       64.37       63.36      4.18 o 
 -11   0   4      472.57      437.78      9.27 o 
 -10   0   4      260.40      248.13      8.69 o 
  -9   0   4      125.67      125.87      5.38 o 
  -8   0   4     1745.41     1592.57     35.10 o 
  -7   0   4       49.04       40.66     14.09 o 
  -6   0   4       14.35       12.43      3.19 o 
  -5   0   4     4806.25     4659.84     56.79 o 
  -4   0   4     6260.66     5853.10    106.49 o 
  -3   0   4      639.09      662.95      9.83 o 
  -2   0   4     4659.49     4391.76     94.16 o 
  -1   0   4    17228.37    17648.32    689.28 o 
   0   0   4      560.15      461.67     21.10 o 
   1   0   4     6080.44     5672.00    441.08 o 
   2   0   4     2196.06     2221.06    103.95 o 
   3   0   4        5.99       24.48      2.72 o 
   4   0   4     1368.34     1335.69     55.13 o 
   5   0   4     6563.13     6377.06    144.65 o 
   6   0   4     2764.05     2661.03     67.19 o 
   7   0   4       51.43       55.15      4.34 o 
   8   0   4      687.09      689.67     18.02 o 
   9   0   4     2672.79     2866.64    170.88 o 
  10   0   4       74.09       63.24      5.83 o 
  11   0   4        6.81        4.38      6.26 o 
  12   0   4      214.53      213.86     13.79 o 
 -14   1   4        9.94       11.60      3.90 o 
 -13   1   4       46.80       42.25      3.38 o 
 -12   1   4       19.68       23.23      2.99 o 
 -11   1   4      169.79      164.53      4.44 o 
 -10   1   4      204.40      203.61      7.64 o 
  -9   1   4      376.99      386.72      6.93 o 
  -8   1   4      239.45      255.82      9.09 o 
  -7   1   4     2648.81     2629.57     58.13 o 
  -6   1   4     2435.88     2462.06     30.67 o 
  -5   1   4       48.70       57.97      2.52 o 
  -4   1   4      491.28      463.19     11.13 o 
  -3   1   4     1986.35     2085.94     38.85 o 
  -2   1   4      401.04      353.13      4.46 o 
  -1   1   4      107.37      100.25      2.53 o 
   0   1   4       64.78       56.72      1.87 o 
   1   1   4     2328.56     2220.18     59.46 o 
   2   1   4      552.96      504.33      9.76 o 
   3   1   4      626.00      519.32     15.53 o 
   4   1   4      423.69      391.66     11.15 o 
   5   1   4       82.91       79.57      2.14 o 
   6   1   4      632.42      638.74      9.36 o 
   7   1   4       45.84       47.08      2.90 o 
   8   1   4        2.26        2.77      2.66 o 
   9   1   4       65.22       70.42      3.73 o 
  10   1   4      398.36      421.99     15.80 o 
  11   1   4      267.97      271.07      5.75 o 
  12   1   4      584.50      546.33     15.26 o 
 -14   2   4       17.02       14.85      3.95 o 
 -13   2   4       24.58       20.40      3.41 o 
 -12   2   4        2.47        6.06      2.78 o 
 -11   2   4        2.95       41.76     15.35 o 
 -10   2   4       48.15       54.40      3.03 o 
  -9   2   4     1696.35     1724.90     25.07 o 
  -8   2   4     2373.71     2317.01     11.17 o 
  -7   2   4       39.34       34.11      2.18 o 
  -6   2   4     2852.31     2849.89     38.60 o 
  -5   2   4     3189.90     3407.55     78.15 o 
  -4   2   4       78.35       88.82      2.37 o 
  -3   2   4     1805.74     1761.73     30.56 o 
  -2   2   4       33.22       20.76      1.24 o 
  -1   2   4       26.84       12.74      1.15 o 
   0   2   4      216.47      199.20      5.01 o 
   1   2   4      178.74      153.82      3.67 o 
   2   2   4      150.26      139.90      5.90 o 
   3   2   4      820.77      907.99     28.36 o 
   4   2   4     1729.01     1695.39     40.18 o 
   5   2   4        0.12        5.91      1.76 o 
   6   2   4      278.22      287.73      7.06 o 
   7   2   4      178.42      194.52      5.75 o 
   8   2   4       26.11       29.41      3.16 o 
   9   2   4       20.16       26.84      3.70 o 
  10   2   4      321.38      337.28      9.30 o 
  11   2   4       19.75       23.20      3.68 o 
  12   2   4        8.05        9.50      4.19 o 
 -14   3   4        2.67        7.89      4.07 o 
 -13   3   4      365.98      351.53      9.13 o 
 -12   3   4      188.65      194.78      5.47 o 
 -11   3   4       28.40       30.65      3.00 o 
 -10   3   4      162.19      166.71      6.22 o 
  -9   3   4       83.15       83.43      3.02 o 
  -8   3   4     1577.44     1564.52     25.08 o 
  -7   3   4       23.24       21.38      3.35 o 
  -6   3   4     1202.77     1122.91     24.19 o 
  -5   3   4     2905.69     2925.69     95.59 o 
  -4   3   4       76.60       80.61     10.00 o 
  -3   3   4     5961.68     5716.14    107.84 o 
  -2   3   4     2968.71     2972.50     23.23 o 
  -1   3   4     1539.22     1525.02     15.10 o 
   0   3   4      246.04      237.18     16.59 o 
   1   3   4      623.59      548.59      4.79 o 
   2   3   4       13.38       13.15      1.28 o 
   3   3   4       16.42       29.72      2.09 o 
   4   3   4     1297.24     1297.33     29.45 o 
   5   3   4      174.81      143.20      3.15 o 
   6   3   4      409.94      402.93     11.37 o 
   7   3   4      407.25      422.82      9.27 o 
   8   3   4     2772.75     2830.96    101.95 o 
   9   3   4      689.52      711.07     10.62 o 
  10   3   4      451.66      468.10     10.27 o 
  11   3   4      308.98      323.80      9.68 o 
  12   3   4        8.46        5.41      4.74 o 
 -13   4   4      107.77       96.83      3.82 o 
 -12   4   4        6.36        8.82      3.23 o 
 -11   4   4        0.09        1.22      3.25 o 
 -10   4   4      784.75      728.11     20.32 o 
  -9   4   4      221.01      241.23      6.85 o 
  -8   4   4      369.26      383.08     17.65 o 
  -7   4   4      340.26      316.90     11.87 o 
  -6   4   4      954.64      971.48     32.43 o 
  -5   4   4      697.36      661.09     16.75 o 
  -4   4   4     2088.41     2121.29     36.98 o 
  -3   4   4      372.22      394.70     10.46 o 
  -2   4   4      399.56      386.94     10.22 o 
  -1   4   4      265.31      260.56      5.47 o 
   0   4   4       14.40       14.82      1.32 o 
   1   4   4     4279.38     4582.50     65.27 o 
   2   4   4       41.34       33.13      1.54 o 
   3   4   4        9.83        7.33      1.86 o 
   4   4   4     1142.08     1171.28     30.15 o 
   5   4   4     2105.92     2143.86     39.52 o 
   6   4   4       10.61       17.70      2.65 o 
   7   4   4       17.04       24.04      2.68 o 
   8   4   4       35.03       44.27      3.42 o 
   9   4   4      537.11      544.16     18.35 o 
  10   4   4       66.21       73.92      4.44 o 
  11   4   4      155.52      144.51      5.54 o 
  12   4   4      184.07      171.38      8.33 o 
 -13   5   4        0.03        1.78      3.53 o 
 -12   5   4       19.19       16.31      3.83 o 
 -11   5   4       11.36       22.54      3.25 o 
 -10   5   4       32.84       34.81      2.98 o 
  -9   5   4       16.28       19.51      2.88 o 
  -8   5   4       75.62       81.56      4.19 o 
  -7   5   4        1.79        3.46      2.62 o 
  -6   5   4      174.53      211.45     14.74 o 
  -5   5   4       97.94       96.47      2.98 o 
  -4   5   4      212.47      216.88      6.50 o 
  -3   5   4       10.41       40.90     12.13 o 
  -2   5   4       86.28       77.06      3.55 o 
  -1   5   4       90.20      100.43      3.18 o 
   0   5   4     2553.41     2685.07     23.97 o 
   1   5   4      842.34      906.62     10.23 o 
   2   5   4      906.23      918.01     15.03 o 
   3   5   4       20.49       28.84      1.99 o 
   4   5   4       80.36       85.26      4.52 o 
   5   5   4     1583.71     1663.19     59.98 o 
   6   5   4      907.61      891.92     16.35 o 
   7   5   4       17.70       13.99      2.96 o 
   8   5   4       52.87       58.18      3.44 o 
   9   5   4       83.10       90.61      9.21 o 
  10   5   4       19.12       21.17      3.97 o 
  11   5   4        6.54       18.51      6.47 o 
  12   5   4        3.47        5.55      5.97 o 
 -13   6   4      201.46      215.92     10.09 o 
 -12   6   4       12.83       19.50      3.44 o 
 -11   6   4       56.20       50.96      3.82 o 
 -10   6   4      134.29      155.24      8.93 o 
  -9   6   4      259.11      259.39     15.30 o 
  -8   6   4       31.74       41.74      3.23 o 
  -7   6   4       15.03       12.01      3.22 o 
  -6   6   4      496.36      487.05     19.64 o 
  -5   6   4      329.93      307.59      9.88 o 
  -4   6   4       75.68       57.10      3.59 o 
  -3   6   4      490.86      447.38     10.68 o 
  -2   6   4     1094.54     1096.83     28.23 o 
  -1   6   4      174.58      230.44     20.80 o 
   0   6   4     1350.28     1254.46     28.21 o 
   1   6   4     1898.36     1913.09     30.07 o 
   2   6   4       21.86       28.28      2.01 o 
   3   6   4        9.02       11.27      2.06 o 
   4   6   4     2063.57     2035.44     58.39 o 
   5   6   4      952.82      942.58     26.19 o 
   6   6   4       58.56       65.24      2.90 o 
   7   6   4       14.49       17.23      2.44 o 
   8   6   4      392.33      391.71      9.70 o 
   9   6   4      179.84      200.63      8.79 o 
  10   6   4       25.83       31.80      5.23 o 
  11   6   4       72.11       84.55      4.14 o 
 -12   7   4      199.90      185.07      9.33 o 
 -11   7   4        0.01        1.04      3.64 o 
 -10   7   4        0.70        4.15      3.69 o 
  -9   7   4      172.54      190.42     11.24 o 
  -8   7   4       33.82       26.34      6.71 o 
  -7   7   4      269.96      257.55     15.28 o 
  -6   7   4     1396.86     1372.09     77.01 o 
  -5   7   4      916.31      919.17     31.61 o 
  -4   7   4      170.36      160.97      3.42 o 
  -3   7   4     2376.50     2339.84     66.87 o 
  -2   7   4     2005.32     2069.16     60.25 o 
  -1   7   4      289.12      289.34      7.38 o 
   0   7   4     1725.66     1735.79     55.94 o 
   1   7   4        0.01        5.08      2.34 o 
   2   7   4      862.95      889.82     31.45 o 
   3   7   4      232.57      253.61     12.55 o 
   4   7   4     2626.86     2672.01    128.94 o 
   5   7   4      327.32      361.50     15.82 o 
   6   7   4        3.54        3.59      2.78 o 
   7   7   4     1503.83     1597.96     49.40 o 
   8   7   4      127.27      139.90      6.23 o 
   9   7   4        1.49        3.87      3.27 o 
  10   7   4      151.27      149.16      6.76 o 
  11   7   4       67.01       57.79      4.31 o 
 -12   8   4        3.17        5.73      3.94 o 
 -11   8   4       37.00       37.08      4.74 o 
 -10   8   4       14.57       17.48      4.77 o 
  -9   8   4        2.01       -1.75      3.85 o 
  -8   8   4       43.82       60.70      4.23 o 
  -7   8   4      198.50      195.68     12.93 o 
  -6   8   4        2.19        3.67      7.31 o 
  -5   8   4      342.46      345.04     13.34 o 
  -4   8   4       18.53       23.15      2.61 o 
  -3   8   4       50.36       47.82      2.82 o 
  -2   8   4      342.79      354.89      9.12 o 
  -1   8   4        0.56        3.60      2.49 o 
   0   8   4      721.98      748.77     16.47 o 
   1   8   4      140.26      141.44      3.66 o 
   2   8   4      412.49      420.71     11.15 o 
   3   8   4      195.86      227.27      7.96 o 
   4   8   4        5.32        6.06      2.36 o 
   5   8   4      538.55      559.73     23.88 o 
   6   8   4      140.96      165.66      7.97 o 
   7   8   4      137.75      142.14      7.21 o 
   8   8   4      210.90      222.13      9.14 o 
   9   8   4        8.03       13.04      4.00 o 
  10   8   4       39.58       46.43      3.95 o 
 -11   9   4        2.05        3.13      4.15 o 
 -10   9   4      136.23      155.07      8.05 o 
  -9   9   4      227.86      181.84     10.18 o 
  -8   9   4      529.79      516.72     31.59 o 
  -7   9   4      385.90      385.38      6.78 o 
  -6   9   4      115.15       87.34      3.12 o 
  -5   9   4      105.10      103.54      4.44 o 
  -4   9   4      120.11      120.00      7.63 o 
  -3   9   4       19.79       12.78      2.54 o 
  -2   9   4       67.79       77.33      2.76 o 
  -1   9   4       89.45       92.96      3.35 o 
   0   9   4       50.90       58.01      4.27 o 
   1   9   4      190.62      199.77      6.35 o 
   2   9   4       46.34       45.72      3.29 o 
   3   9   4      749.42      811.00     34.58 o 
   4   9   4       57.36       61.27      2.73 o 
   5   9   4       30.53       34.67      2.97 o 
   6   9   4      321.21      330.07     13.83 o 
   7   9   4       58.44       56.15      2.93 o 
   8   9   4        2.87        6.09      3.42 o 
   9   9   4        2.59        7.22      3.98 o 
  10   9   4        2.40       -0.53      5.03 o 
 -10  10   4        4.86        6.66      3.60 o 
  -9  10   4        5.54        2.23      3.23 o 
  -8  10   4        4.78        7.75      3.16 o 
  -7  10   4      180.90      177.41      8.85 o 
  -6  10   4      209.68      198.43      4.57 o 
  -5  10   4      424.35      410.48     15.78 o 
  -4  10   4     1612.96     1585.60     70.37 o 
  -3  10   4      298.95      295.87     11.35 o 
  -2  10   4      754.67      746.63     23.63 o 
  -1  10   4     1111.92     1138.51     46.30 o 
   0  10   4      111.37      112.28      5.88 o 
   1  10   4       46.45       56.32      3.61 o 
   2  10   4        8.86       12.47      2.74 o 
   3  10   4      318.23      324.73     15.03 o 
   4  10   4        7.48        7.32      2.63 o 
   5  10   4      388.53      406.94     16.73 o 
   6  10   4      653.05      679.82     39.06 o 
   7  10   4       77.70       86.09      5.24 o 
   8  10   4      504.40      526.77     40.46 o 
   9  10   4      201.98      200.34     10.84 o 
  -9  11   4        4.30        7.55      4.44 o 
  -8  11   4        9.04       10.62      3.61 o 
  -7  11   4       12.47       23.14      3.78 o 
  -6  11   4      670.70      612.55     17.18 o 
  -5  11   4       53.60       56.06      3.99 o 
  -4  11   4        0.10        0.50      3.36 o 
  -3  11   4      189.26      184.83      8.58 o 
  -2  11   4        6.04        9.34      2.47 o 
  -1  11   4      417.25      423.46     17.34 o 
   0  11   4      235.52      237.29     15.58 o 
   1  11   4       40.00       46.88      2.82 o 
   2  11   4       59.27       60.69      6.97 o 
   3  11   4      219.89      234.58     12.90 o 
   4  11   4      125.58      134.71      7.82 o 
   5  11   4        0.00        4.05      2.72 o 
   6  11   4      151.30      159.02      4.69 o 
   7  11   4       71.62       83.29      4.48 o 
   8  11   4        0.82        3.99      3.44 o 
  -8  12   4       74.99       59.25      3.93 o 
  -7  12   4      104.98      117.66      6.17 o 
  -6  12   4      102.05      114.19      4.93 o 
  -5  12   4       12.75       12.74      3.61 o 
  -4  12   4        9.67        4.69      3.17 o 
  -3  12   4       76.52       82.15      4.03 o 
  -2  12   4       25.43       27.52      3.18 o 
  -1  12   4      192.77      187.51     13.80 o 
   0  12   4      249.39      239.38     14.95 o 
   1  12   4      258.97      271.86     21.35 o 
   2  12   4       62.35       67.92      5.97 o 
   3  12   4      209.07      217.20      9.48 o 
   4  12   4      598.48      662.24     45.72 o 
   5  12   4        0.32        6.66      3.36 o 
   6  12   4       38.94       47.76      4.84 o 
   7  12   4       58.62       61.41      4.18 o 
  -7  13   4       36.52       42.89      4.02 o 
  -6  13   4       53.70       60.89      4.49 o 
  -5  13   4      369.41      310.68     11.90 o 
  -4  13   4       25.36       25.02      3.87 o 
  -3  13   4      465.89      422.26     25.20 o 
  -2  13   4      406.27      387.22     27.28 o 
  -1  13   4        2.95        5.41      3.32 o 
   0  13   4      202.48      199.36     17.20 o 
   1  13   4       75.92       75.20      4.28 o 
   2  13   4       33.78       38.99      3.73 o 
   3  13   4       52.91       55.03      4.71 o 
   4  13   4      221.62      207.43     16.19 o 
   5  13   4       67.53       71.42      7.04 o 
  -5  14   4       95.65       84.18      6.26 o 
  -4  14   4        3.22        0.54      4.07 o 
  -3  14   4       28.37       22.19      3.81 o 
  -2  14   4       31.86       29.81      3.93 o 
  -1  14   4        2.30        5.70      3.23 o 
   0  14   4        0.31       -0.11      3.94 o 
   1  14   4        0.70        3.00      3.80 o 
   2  14   4       10.90        6.48      3.50 o 
   3  14   4       51.33       46.15      4.98 o 
 -14   1   5       73.73       73.74      3.88 o 
 -13   1   5        0.03        4.49      3.81 o 
 -12   1   5        9.83       12.89      3.07 o 
 -11   1   5      481.24      482.17      9.06 o 
 -10   1   5       34.76       37.53      3.58 o 
  -9   1   5      246.46      238.07      5.00 o 
  -8   1   5     1028.17     1000.47     18.22 o 
  -7   1   5      453.89      390.92      9.16 o 
  -6   1   5      108.38       93.62      3.96 o 
  -5   1   5      962.25     1103.38     31.84 o 
  -4   1   5     2351.41     2499.47     43.24 o 
  -3   1   5      908.63     1009.77     16.18 o 
  -2   1   5        3.02        1.54      0.75 o 
  -1   1   5      214.89      177.32      8.67 o 
   0   1   5     5512.90     5350.97    177.97 o 
   1   1   5      617.92      580.71     19.73 o 
   2   1   5     2665.31     2465.14     72.51 o 
   3   1   5       64.30      115.73      6.26 o 
   4   1   5      182.05      166.01      4.52 o 
   5   1   5       68.57       69.76      2.63 o 
   6   1   5        0.02       10.42      2.25 o 
   7   1   5       22.89       27.48      2.71 o 
   8   1   5      664.05      707.99     13.45 o 
   9   1   5       75.90       73.82      3.88 o 
  10   1   5       11.20        7.09      4.38 o 
  11   1   5       22.77       22.75      4.22 o 
  12   1   5      304.62      277.52      6.44 o 
 -14   2   5        7.61       10.34      3.80 o 
 -13   2   5      397.61      396.60     12.21 o 
 -12   2   5      904.19      893.11     16.04 o 
 -11   2   5       86.94       95.10      4.37 o 
 -10   2   5      657.84      667.93     16.10 o 
  -9   2   5     1489.61     1446.49     42.10 o 
  -8   2   5      444.61      398.22      6.11 o 
  -7   2   5      519.81      529.89     15.93 o 
  -6   2   5      837.72      828.12     21.50 o 
  -5   2   5      852.41      905.64     23.19 o 
  -4   2   5       12.07       67.45     27.03 o 
  -3   2   5     5164.88     5141.77     76.28 o 
  -2   2   5     4020.66     3852.85     34.98 o 
  -1   2   5     1059.54     1109.63     22.39 o 
   0   2   5     4143.61     4077.64     50.43 o 
   1   2   5    21469.11    22463.71    471.02 o 
   2   2   5     1720.63     1698.09     40.47 o 
   3   2   5     1912.01     1922.75     79.99 o 
   4   2   5      620.40      586.10     13.50 o 
   5   2   5      724.45      774.75     27.00 o 
   6   2   5      210.36      192.73      8.34 o 
   7   2   5       73.41       74.92      2.52 o 
   8   2   5     2169.25     2231.54     13.56 o 
   9   2   5       32.91       42.53      3.96 o 
  10   2   5      422.48      443.12     12.02 o 
  11   2   5      908.06      877.44     27.59 o 
  12   2   5      208.89      215.58      7.05 o 
 -14   3   5       44.08       40.91      4.00 o 
 -13   3   5       12.66       19.19      3.90 o 
 -12   3   5      152.97      146.20      6.96 o 
 -11   3   5       15.58       21.31      3.12 o 
 -10   3   5      663.27      650.01     12.15 o 
  -9   3   5      481.64      445.17      7.52 o 
  -8   3   5      284.61      290.39      7.98 o 
  -7   3   5       86.02       88.34      3.31 o 
  -6   3   5      290.40      296.41      3.97 o 
  -5   3   5       17.80       22.66      1.66 o 
  -4   3   5      350.03      342.62      5.98 o 
  -3   3   5      471.60      456.98      4.30 o 
  -2   3   5       32.45       34.68      2.26 o 
  -1   3   5     1375.84     1489.96     28.26 o 
   0   3   5     1510.98     1733.68     38.22 o 
   1   3   5     4454.26     4702.58     54.52 o 
   2   3   5       20.84       29.40      1.61 o 
   3   3   5      417.62      469.00     10.38 o 
   4   3   5      207.47      197.62      4.61 o 
   5   3   5      391.07      410.73     10.72 o 
   6   3   5      477.93      472.76     11.46 o 
   7   3   5       36.09       41.47      3.12 o 
   8   3   5       87.35      104.61      3.15 o 
   9   3   5        8.93       11.53      3.29 o 
  10   3   5       20.73       27.41      4.28 o 
  11   3   5       15.65       15.45      4.14 o 
  12   3   5        9.57       15.31      5.07 o 
 -13   4   5       93.01       89.20      4.46 o 
 -12   4   5      145.87      153.68      6.18 o 
 -11   4   5       69.99       74.18      4.16 o 
 -10   4   5        4.17        6.53      3.32 o 
  -9   4   5      151.44      144.34      5.43 o 
  -8   4   5     1773.41     1701.66     45.19 o 
  -7   4   5      409.93      375.31     12.41 o 
  -6   4   5       75.70       73.45      2.71 o 
  -5   4   5      512.14      458.81     10.77 o 
  -4   4   5      897.64      961.64     21.88 o 
  -3   4   5       55.78       60.55      4.97 o 
  -2   4   5     1144.26     1155.44     20.40 o 
  -1   4   5        7.59       17.52      1.75 o 
   0   4   5     1913.30     2003.39     29.69 o 
   1   4   5      144.53      157.10      6.34 o 
   2   4   5      109.84       90.84      2.17 o 
   3   4   5      600.38      634.45     15.58 o 
   4   4   5        3.80        9.08      2.01 o 
   5   4   5     1024.56     1030.06     41.47 o 
   6   4   5       54.67       60.96      2.72 o 
   7   4   5       10.78       15.04      2.97 o 
   8   4   5       36.60       36.64      3.98 o 
   9   4   5       24.18       36.22      3.62 o 
  10   4   5      509.24      502.15     20.93 o 
  11   4   5      133.98      141.02      5.21 o 
 -13   5   5      297.99      280.39      7.32 o 
 -12   5   5       28.51       34.82      4.43 o 
 -11   5   5      339.51      368.15     11.12 o 
 -10   5   5     1118.74     1093.41     37.90 o 
  -9   5   5        0.11        3.31      2.81 o 
  -8   5   5      502.65      510.28     16.84 o 
  -7   5   5      603.63      607.70     21.07 o 
  -6   5   5      423.27      448.36     19.70 o 
  -5   5   5      124.04      109.75      4.79 o 
  -4   5   5     1355.34     1339.97     37.28 o 
  -3   5   5     1646.78     1662.55     46.27 o 
  -2   5   5      643.29      666.31     10.26 o 
  -1   5   5     2993.87     2756.30     20.64 o 
   0   5   5     7703.09     8207.50    142.79 o 
   1   5   5       68.61       68.30      2.28 o 
   2   5   5     3986.02     3807.25     71.10 o 
   3   5   5     1838.78     1877.25     36.78 o 
   4   5   5        4.30       26.04      8.53 o 
   5   5   5       35.47       40.11      2.59 o 
   6   5   5       25.20       26.84      2.66 o 
   7   5   5      175.24      183.04      5.92 o 
   8   5   5        0.10        4.07      3.15 o 
   9   5   5     1046.90     1115.09     37.29 o 
  10   5   5        8.68        5.94      3.80 o 
  11   5   5        0.16        3.91      4.61 o 
 -13   6   5        0.25       -0.16      4.29 o 
 -12   6   5      171.24      180.27      5.17 o 
 -11   6   5      180.43      177.29      6.59 o 
 -10   6   5      137.00      130.38      5.40 o 
  -9   6   5        2.36        1.67      4.15 o 
  -8   6   5      504.44      500.56     33.72 o 
  -7   6   5       59.68       68.75      3.62 o 
  -6   6   5        1.03        3.54      2.62 o 
  -5   6   5       39.43       42.62      2.99 o 
  -4   6   5       92.86      107.85      3.13 o 
  -3   6   5        9.79       12.22      2.30 o 
  -2   6   5      231.88      234.61      4.32 o 
  -1   6   5      275.71      228.11      5.87 o 
   0   6   5       10.55        8.59      1.81 o 
   1   6   5      201.15      221.81      6.85 o 
   2   6   5       32.58       49.42      2.52 o 
   3   6   5        0.45        4.45      1.99 o 
   4   6   5        0.88        9.38      2.29 o 
   5   6   5        9.07       10.18      2.92 o 
   6   6   5       30.20       36.04      2.83 o 
   7   6   5      164.43      176.65      8.42 o 
   8   6   5      106.63      115.91      3.55 o 
   9   6   5       30.11       34.97      3.94 o 
  10   6   5        8.16        6.97      3.96 o 
  11   6   5       70.38       65.68      4.72 o 
 -12   7   5        1.14        3.78      4.12 o 
 -11   7   5        6.93       14.30      3.72 o 
 -10   7   5        7.45        7.61      3.62 o 
  -9   7   5     1103.14     1145.21     78.92 o 
  -8   7   5       71.00       80.06      5.82 o 
  -7   7   5       99.45       95.46      4.03 o 
  -6   7   5     1779.40     1818.00     53.48 o 
  -5   7   5       38.86       56.23      5.42 o 
  -4   7   5      343.71      316.70     15.01 o 
  -3   7   5     1039.56     1073.09     25.50 o 
  -2   7   5      330.60      360.67      6.40 o 
  -1   7   5     1892.38     1820.23     47.33 o 
   0   7   5      161.60      148.58      4.94 o 
   1   7   5     1167.68     1223.99     44.80 o 
   2   7   5      303.98      287.58      9.69 o 
   3   7   5       41.83       43.52      3.67 o 
   4   7   5      789.65      829.75     32.12 o 
   5   7   5       67.99       71.84      4.62 o 
   6   7   5      585.64      625.77     15.49 o 
   7   7   5      185.39      191.56      8.32 o 
   8   7   5       16.97       20.07      3.26 o 
   9   7   5       35.56       43.98      3.90 o 
  10   7   5       38.23       41.14      4.04 o 
 -12   8   5      287.50      254.02     16.67 o 
 -11   8   5        7.58        8.40      5.24 o 
 -10   8   5      353.73      346.20     15.04 o 
  -9   8   5      280.46      261.64     20.22 o 
  -8   8   5        4.72        6.40      5.16 o 
  -7   8   5       30.25       38.19      3.40 o 
  -6   8   5      148.65      149.56      6.94 o 
  -5   8   5      422.69      420.41     15.12 o 
  -4   8   5        0.06        0.67      2.33 o 
  -3   8   5     2028.70     1955.80     46.31 o 
  -2   8   5     1571.28     1512.81     27.88 o 
  -1   8   5      913.40      915.10     24.68 o 
   0   8   5     4374.09     4447.53    156.50 o 
   1   8   5     7007.93     7179.11    292.78 o 
   2   8   5      124.74      119.61      5.86 o 
   3   8   5      312.53      323.60     12.60 o 
   4   8   5     1069.73     1066.35     39.35 o 
   5   8   5       46.86       52.62      2.87 o 
   6   8   5       13.92       19.20      3.04 o 
   7   8   5      167.84      178.82      9.14 o 
   8   8   5       63.04       78.40      5.51 o 
   9   8   5       13.96       18.98      4.76 o 
  10   8   5       94.38       83.21      5.50 o 
 -11   9   5      121.38      134.12     12.87 o 
 -10   9   5      258.96      244.26      5.66 o 
  -9   9   5      140.60      143.39      8.55 o 
  -8   9   5       36.87       35.61      3.86 o 
  -7   9   5       19.18       27.48      3.37 o 
  -6   9   5       48.97       43.09      3.29 o 
  -5   9   5       14.07       16.24      3.74 o 
  -4   9   5      445.92      442.55      9.35 o 
  -3   9   5        0.79        2.31      2.05 o 
  -2   9   5        0.30        2.76      2.34 o 
  -1   9   5       36.48       43.71      2.47 o 
   0   9   5        3.35        3.71      2.57 o 
   1   9   5        0.19       -0.56      2.26 o 
   2   9   5       20.02       27.90      5.78 o 
   3   9   5      154.57      162.43      7.83 o 
   4   9   5        6.53        8.66      2.61 o 
   5   9   5       14.21       20.12      2.92 o 
   6   9   5      133.70      140.17      6.18 o 
   7   9   5        0.53        1.68      2.71 o 
   8   9   5      196.26      204.47      8.96 o 
   9   9   5       38.02       43.43      4.26 o 
 -10  10   5       57.99       69.29      4.96 o 
  -9  10   5      111.74      115.86      6.34 o 
  -8  10   5      178.71      174.17      5.68 o 
  -7  10   5      233.18      254.47      9.23 o 
  -6  10   5        0.70        3.04      3.41 o 
  -5  10   5      130.08      124.56      7.42 o 
  -4  10   5      393.39      377.78      9.86 o 
  -3  10   5      130.10      129.75      5.39 o 
  -2  10   5      515.08      506.05     20.14 o 
  -1  10   5       60.82       74.67      4.25 o 
   0  10   5       64.59       69.45      3.03 o 
   1  10   5      106.27      112.06      5.19 o 
   2  10   5        0.91       -0.12      2.74 o 
   3  10   5       97.62      103.53      4.82 o 
   4  10   5        2.82        6.73      3.61 o 
   5  10   5      139.65      147.09      9.38 o 
   6  10   5       20.00       20.46      2.88 o 
   7  10   5       11.30       13.38      3.78 o 
   8  10   5      163.29      168.24      9.03 o 
  -9  11   5       17.09       17.65      4.76 o 
  -8  11   5        0.27        1.94      4.49 o 
  -7  11   5       92.16       77.20      7.50 o 
  -6  11   5       12.16       17.36      3.29 o 
  -5  11   5      214.22      193.34      7.92 o 
  -4  11   5      129.91      119.75      4.63 o 
  -3  11   5       64.06       67.41      3.19 o 
  -2  11   5      578.79      578.37     22.54 o 
  -1  11   5       79.97       83.56      3.30 o 
   0  11   5       80.28       81.04      3.32 o 
   1  11   5      102.20       99.92      4.44 o 
   2  11   5        1.56        6.16      2.74 o 
   3  11   5       22.06       24.73      3.33 o 
   4  11   5      271.33      270.80     16.62 o 
   5  11   5       67.51       74.14      6.58 o 
   6  11   5        8.87        7.79      3.78 o 
   7  11   5       37.68       42.28      3.73 o 
  -8  12   5        2.96        4.25      4.02 o 
  -7  12   5       35.13       32.68      4.31 o 
  -6  12   5       26.04       26.92      3.17 o 
  -5  12   5       33.51       32.78      3.76 o 
  -4  12   5      330.35      299.55      8.24 o 
  -3  12   5      257.14      235.31     10.80 o 
  -2  12   5      407.41      413.26     22.11 o 
  -1  12   5       67.78       76.69      4.87 o 
   0  12   5      148.56      152.71      9.32 o 
   1  12   5      323.33      342.86     27.68 o 
   2  12   5       29.10       45.33      7.55 o 
   3  12   5      106.72      114.52      6.38 o 
   4  12   5       15.81       18.96      3.42 o 
   5  12   5        2.30        2.07      3.10 o 
   6  12   5       12.12        9.72      3.97 o 
  -7  13   5        1.54       -2.24      7.26 o 
  -6  13   5        4.77       10.64      3.99 o 
  -5  13   5       10.27       14.34      4.01 o 
  -4  13   5        5.11        5.95      3.44 o 
  -3  13   5      191.97      174.81      6.34 o 
  -2  13   5        0.05        1.50      3.38 o 
  -1  13   5       27.37       34.42      3.71 o 
   0  13   5      210.52      218.12     11.31 o 
   1  13   5        1.18        2.82      3.40 o 
   2  13   5       67.60       74.66      4.21 o 
   3  13   5       26.64       30.93      3.96 o 
   4  13   5        0.06        0.45      4.46 o 
   5  13   5        1.58        4.24      4.72 o 
  -4  14   5      188.93      177.62     13.32 o 
  -3  14   5        9.50       10.27      3.89 o 
  -2  14   5        2.45        3.60      3.31 o 
  -1  14   5       88.19       82.00      8.56 o 
   0  14   5        0.06        0.98      4.12 o 
   1  14   5       11.12       16.62      4.11 o 
   2  14   5       31.09       38.68      5.21 o 
 -14   0   6       17.27       16.57      5.59 o 
 -13   0   6       80.81       78.81      7.57 o 
 -12   0   6       15.95       20.01      6.07 o 
 -11   0   6     1647.43     1608.20     33.97 o 
 -10   0   6       13.44       30.43     10.43 o 
  -9   0   6      241.88      247.85      5.52 o 
  -8   0   6      231.48      236.96     13.41 o 
  -7   0   6     2558.19     2415.11     20.72 o 
  -6   0   6      570.41      541.74     10.71 o 
  -5   0   6      136.00      116.90      5.42 o 
  -4   0   6      615.96      624.81     27.27 o 
  -3   0   6     5744.40     5822.09     31.25 o 
  -2   0   6     2882.82     2942.13    141.97 o 
  -1   0   6     3561.78     3718.50     78.52 o 
   0   0   6     5595.29     5441.18    185.15 o 
   1   0   6     1960.29     2017.97    206.15 o 
   2   0   6     4740.50     4582.84    247.06 o 
   3   0   6     2324.20     2062.64    151.77 o 
   4   0   6     1544.35     1482.23     72.71 o 
   5   0   6     3987.61     4110.54     96.30 o 
   6   0   6        1.10        0.77      2.95 o 
   7   0   6        9.22       16.93      6.68 o 
   8   0   6      600.66      579.00     11.31 o 
   9   0   6       12.69       17.99      7.76 o 
  10   0   6       81.88       88.01      6.47 o 
  11   0   6      119.94      104.93      7.71 o 
  12   0   6      492.95      438.82     13.90 o 
 -14   1   6       83.06       71.17      3.83 o 
 -13   1   6        4.50        5.82      3.09 o 
 -12   1   6      118.62      114.52      6.16 o 
 -11   1   6        3.27        5.99      3.85 o 
 -10   1   6       17.89       22.01      3.60 o 
  -9   1   6        3.35        5.09      2.97 o 
  -8   1   6     1265.09     1230.32     23.66 o 
  -7   1   6      467.61      459.38      5.31 o 
  -6   1   6      680.34      744.44     21.88 o 
  -5   1   6      716.57      596.78     15.29 o 
  -4   1   6     4532.77     4633.29     63.39 o 
  -3   1   6     3209.08     3395.68     58.03 o 
  -2   1   6      190.72      116.98      2.39 o 
  -1   1   6        1.46        4.59      0.97 o 
   0   1   6      693.14      712.47     21.93 o 
   1   1   6      165.54      138.26      6.89 o 
   2   1   6      569.31      562.33     20.23 o 
   3   1   6     1677.17     1653.67     63.84 o 
   4   1   6      542.38      515.41     23.30 o 
   5   1   6     1408.62     1349.18     46.80 o 
   6   1   6      384.23      363.46     15.45 o 
   7   1   6      295.16      304.73      7.66 o 
   8   1   6      336.88      340.26     12.48 o 
   9   1   6      551.24      541.18     10.32 o 
  10   1   6       34.69       36.16      4.76 o 
  11   1   6       16.21       18.54      4.63 o 
  12   1   6       38.72       31.92      9.73 o 
 -14   2   6       32.81       29.61      3.92 o 
 -13   2   6      240.56      224.04      5.04 o 
 -12   2   6      541.05      519.46      7.71 o 
 -11   2   6       12.76       18.87      3.29 o 
 -10   2   6      243.16      252.31      9.96 o 
  -9   2   6      519.36      544.58      8.22 o 
  -8   2   6      444.52      428.58      8.69 o 
  -7   2   6      322.76      270.76     10.11 o 
  -6   2   6      237.21      228.21      8.29 o 
  -5   2   6     1052.94     1091.86     19.26 o 
  -4   2   6      612.69      620.14     11.42 o 
  -3   2   6     2759.28     2947.39     43.95 o 
  -2   2   6        1.88        9.58      4.09 o 
  -1   2   6     1139.63     1087.93     30.89 o 
   0   2   6      477.31      620.48     24.80 o 
   1   2   6      928.94      976.81     22.81 o 
   2   2   6      643.94      681.19     24.77 o 
   3   2   6       87.71       94.96      3.68 o 
   4   2   6      323.22      300.94     10.71 o 
   5   2   6       33.80       38.36      2.10 o 
   6   2   6       66.52       71.52      2.88 o 
   7   2   6      316.84      353.14     20.32 o 
   8   2   6     1169.61     1172.06     21.03 o 
   9   2   6       71.71       68.42      6.11 o 
  10   2   6      388.92      391.09     18.92 o 
  11   2   6      155.72      163.97      7.59 o 
 -14   3   6       44.61       48.36      3.63 o 
 -13   3   6        9.96       14.17      3.83 o 
 -12   3   6      445.44      444.64     10.01 o 
 -11   3   6       86.07       80.78      3.89 o 
 -10   3   6      158.82      140.98      3.99 o 
  -9   3   6     1233.79     1262.20     30.90 o 
  -8   3   6     2994.86     3202.03     81.15 o 
  -7   3   6        0.12        2.42      2.85 o 
  -6   3   6      509.05      485.59     15.58 o 
  -5   3   6     2227.40     2373.53     50.34 o 
  -4   3   6        4.67        1.30      1.41 o 
  -3   3   6      375.42      362.89      6.34 o 
  -2   3   6        5.97        5.35      1.10 o 
  -1   3   6     1773.87     1988.60     19.14 o 
   0   3   6     1101.76     1111.13     30.67 o 
   1   3   6     1617.97     1584.89     17.69 o 
   2   3   6     1536.35     1559.92     36.63 o 
   3   3   6      104.76      115.30      5.03 o 
   4   3   6     2368.46     2286.56     48.79 o 
   5   3   6     1915.22     1906.50     16.89 o 
   6   3   6      950.75      928.25     27.32 o 
   7   3   6      162.69      155.30      6.87 o 
   8   3   6        0.94        1.84      2.91 o 
   9   3   6      111.08      107.69      4.04 o 
  10   3   6        4.13        7.56      3.91 o 
  11   3   6      122.05      134.64      5.18 o 
 -13   4   6       19.30       15.64      4.55 o 
 -12   4   6       62.74       63.51      3.99 o 
 -11   4   6       16.70       14.68      3.05 o 
 -10   4   6      135.95      140.73      6.11 o 
  -9   4   6      214.79      224.90      9.53 o 
  -8   4   6       89.42       97.92      4.52 o 
  -7   4   6     2550.22     2466.11     23.06 o 
  -6   4   6      659.61      650.90     29.44 o 
  -5   4   6      229.50      215.24      5.68 o 
  -4   4   6     3753.80     4036.17     72.55 o 
  -3   4   6      585.21      594.22      6.06 o 
  -2   4   6       36.63       41.75      1.90 o 
  -1   4   6      126.48      142.58      5.83 o 
   0   4   6        2.53        6.98      1.70 o 
   1   4   6      194.99      169.62      3.07 o 
   2   4   6       19.21       18.30      1.61 o 
   3   4   6     2328.56     2322.36     43.80 o 
   4   4   6     1133.91     1033.72     29.89 o 
   5   4   6        5.74       13.32      3.31 o 
   6   4   6     2416.28     2495.81     42.31 o 
   7   4   6      463.45      458.21     13.11 o 
   8   4   6       31.30       34.16      3.29 o 
   9   4   6       40.10       37.39      3.34 o 
  10   4   6       93.46       86.06      4.15 o 
  11   4   6        7.93        6.97      4.42 o 
 -13   5   6       44.85       49.73      4.00 o 
 -12   5   6      204.34      195.86      6.12 o 
 -11   5   6       51.88       58.22      3.87 o 
 -10   5   6       82.27       76.66      3.47 o 
  -9   5   6       20.15       22.35      3.57 o 
  -8   5   6        0.95        7.39      3.07 o 
  -7   5   6        1.14        2.92      3.00 o 
  -6   5   6       19.64       23.93      2.63 o 
  -5   5   6       69.16       81.01      2.75 o 
  -4   5   6       77.57       86.88      2.60 o 
  -3   5   6       32.04       31.73      2.69 o 
  -2   5   6        3.04        4.20      1.60 o 
  -1   5   6      604.04      614.55      8.24 o 
   0   5   6        0.01        4.36      1.55 o 
   1   5   6        8.18       15.40      1.60 o 
   2   5   6      282.05      292.85      7.19 o 
   3   5   6       20.20       29.55      1.99 o 
   4   5   6      182.67      174.00      5.34 o 
   5   5   6       19.79       29.43      2.60 o 
   6   5   6        3.93        5.37      2.58 o 
   7   5   6      166.25      161.14      6.18 o 
   8   5   6       71.04       71.09      3.42 o 
   9   5   6       14.60       15.83      4.08 o 
  10   5   6       41.85       45.09      4.66 o 
  11   5   6        5.45        6.99      4.29 o 
 -13   6   6       17.94       14.79      4.53 o 
 -12   6   6      132.13      130.50      6.75 o 
 -11   6   6        6.85       11.96      3.44 o 
 -10   6   6       37.87       44.79      6.16 o 
  -9   6   6      427.23      397.24     20.85 o 
  -8   6   6      374.10      351.61     16.41 o 
  -7   6   6      312.64      306.62     12.05 o 
  -6   6   6     1359.26     1328.76     37.72 o 
  -5   6   6        7.00        7.02      2.77 o 
  -4   6   6      701.32      723.36     18.58 o 
  -3   6   6     1535.67     1586.22     43.33 o 
  -2   6   6        0.75        9.51      4.42 o 
  -1   6   6       63.75       64.56      2.33 o 
   0   6   6       43.24       37.52      2.18 o 
   1   6   6       12.77       20.03      4.48 o 
   2   6   6      215.14      224.72     13.37 o 
   3   6   6      559.65      604.49     17.61 o 
   4   6   6      445.63      453.34     11.97 o 
   5   6   6      188.92      208.13     10.06 o 
   6   6   6      573.65      611.88     20.63 o 
   7   6   6      213.93      218.45      4.32 o 
   8   6   6       58.94       68.37      3.36 o 
   9   6   6        5.82        8.87      3.92 o 
  10   6   6       64.32       65.21      4.89 o 
 -12   7   6      344.65      319.66      6.55 o 
 -11   7   6       23.71       29.15      4.49 o 
 -10   7   6      206.38      197.27      6.48 o 
  -9   7   6      418.92      411.05     21.79 o 
  -8   7   6      655.93      639.91     25.04 o 
  -7   7   6        2.01        5.40      3.48 o 
  -6   7   6      917.62      939.58     62.68 o 
  -5   7   6      646.71      661.43     47.67 o 
  -4   7   6        1.32        4.52      2.45 o 
  -3   7   6      397.59      408.59      4.98 o 
  -2   7   6       53.63       58.59      2.54 o 
  -1   7   6     1423.95     1406.34     19.71 o 
   0   7   6        0.96        4.84      2.49 o 
   1   7   6     2037.54     2059.94     52.41 o 
   2   7   6      618.40      572.97     15.03 o 
   3   7   6      433.21      406.63     16.29 o 
   4   7   6     1658.31     1673.34     43.38 o 
   5   7   6      818.81      836.91     42.08 o 
   6   7   6       71.38       77.98      3.45 o 
   7   7   6       37.40       42.28      3.50 o 
   8   7   6      271.23      302.07     15.87 o 
   9   7   6       63.86       69.67      4.77 o 
  10   7   6       45.06       40.96      4.39 o 
 -12   8   6       31.89       37.10      4.72 o 
 -11   8   6        3.71        7.37      5.51 o 
 -10   8   6        5.51        6.62      3.72 o 
  -9   8   6       72.43       90.06      5.02 o 
  -8   8   6       85.03       79.63      5.98 o 
  -7   8   6        4.22        5.95      3.52 o 
  -6   8   6      372.10      368.77     23.30 o 
  -5   8   6       14.55       17.15      3.35 o 
  -4   8   6       74.80       85.01      2.92 o 
  -3   8   6      410.89      410.18      7.65 o 
  -2   8   6        5.49        4.22      2.47 o 
  -1   8   6       35.70       36.22      2.38 o 
   0   8   6      193.96      213.33     13.65 o 
   1   8   6       73.58       66.54      2.66 o 
   2   8   6      236.96      248.86      6.51 o 
   3   8   6       40.23       36.35      2.75 o 
   4   8   6      145.00      151.79      8.57 o 
   5   8   6      133.04      142.91      5.33 o 
   6   8   6       39.22       44.75      3.06 o 
   7   8   6       36.62       35.38      3.35 o 
   8   8   6       73.15       78.82      3.56 o 
   9   8   6       40.46       41.06      3.98 o 
 -11   9   6        4.36       11.55      4.81 o 
 -10   9   6      150.17      160.36     16.95 o 
  -9   9   6        0.04        3.49      3.32 o 
  -8   9   6       41.10       37.05      3.80 o 
  -7   9   6      242.97      240.22     13.02 o 
  -6   9   6       62.76       60.15      3.24 o 
  -5   9   6       91.06       91.11      5.43 o 
  -4   9   6     1035.06      995.04     13.49 o 
  -3   9   6       20.32       28.52      2.63 o 
  -2   9   6      642.50      662.85      6.22 o 
  -1   9   6       40.99       44.93      3.21 o 
   0   9   6        9.20       11.42      2.51 o 
   1   9   6       59.50       69.27      4.50 o 
   2   9   6        5.25       10.11      3.03 o 
   3   9   6      170.67      170.83      7.50 o 
   4   9   6        9.82       22.50      5.76 o 
   5   9   6      219.60      212.35     16.12 o 
   6   9   6       69.02       79.81      3.21 o 
   7   9   6       28.14       37.71      3.64 o 
   8   9   6      381.89      382.31     15.40 o 
   9   9   6      337.33      331.33      7.43 o 
 -10  10   6       97.17      101.80      4.75 o 
  -9  10   6        0.08        5.30      3.79 o 
  -8  10   6       65.96       80.43      7.94 o 
  -7  10   6      398.46      409.19     17.52 o 
  -6  10   6        6.66       11.46      3.36 o 
  -5  10   6        0.77        4.70      2.88 o 
  -4  10   6        0.04       -0.50      3.64 o 
  -3  10   6       94.32       91.94      3.47 o 
  -2  10   6      456.71      464.84     15.19 o 
  -1  10   6      218.60      208.71     10.57 o 
   0  10   6      162.33      189.08      9.67 o 
   1  10   6      613.72      615.75     24.70 o 
   2  10   6      372.03      383.48     19.22 o 
   3  10   6      338.75      335.03     15.69 o 
   4  10   6      133.73      134.30     10.68 o 
   5  10   6      294.59      295.11     18.17 o 
   6  10   6        3.88        4.13      3.48 o 
   7  10   6       62.74       67.29      5.27 o 
   8  10   6        0.05        0.11      3.65 o 
  -9  11   6        6.35        7.94      3.49 o 
  -8  11   6      133.02      143.81      6.96 o 
  -7  11   6      191.80      171.83      8.90 o 
  -6  11   6       53.65       49.23      3.94 o 
  -5  11   6      154.88      151.54      8.61 o 
  -4  11   6      117.11      123.90      6.50 o 
  -3  11   6       24.47       28.98      2.88 o 
  -2  11   6       67.57       80.83      3.21 o 
  -1  11   6        6.02       10.50      2.54 o 
   0  11   6      195.65      189.38      9.40 o 
   1  11   6      201.68      200.33      7.35 o 
   2  11   6      286.24      293.87     18.94 o 
   3  11   6      255.80      256.34     15.61 o 
   4  11   6        0.00        2.57      3.42 o 
   5  11   6      214.22      225.98     14.84 o 
   6  11   6      211.88      241.86     19.48 o 
   7  11   6       87.52       82.29      6.85 o 
  -8  12   6       13.83       18.35      4.21 o 
  -7  12   6        4.66        6.11      3.78 o 
  -6  12   6       20.10       26.22      3.76 o 
  -5  12   6      227.06      220.12      7.62 o 
  -4  12   6       56.00       52.65      5.79 o 
  -3  12   6      539.35      505.77     27.42 o 
  -2  12   6      499.74      475.26     25.71 o 
  -1  12   6        0.44        1.44      3.36 o 
   0  12   6      604.32      607.49     30.79 o 
   1  12   6      268.41      267.36     12.63 o 
   2  12   6       62.34       65.77      5.37 o 
   3  12   6      144.69      144.95      7.13 o 
   4  12   6        0.39        2.94      3.75 o 
   5  12   6       68.68       67.63      4.66 o 
   6  12   6       73.73       66.71      6.89 o 
  -6  13   6       45.94       51.52      4.74 o 
  -5  13   6       25.42       23.31      3.80 o 
  -4  13   6        6.28       10.45      3.68 o 
  -3  13   6       50.78       33.70      3.35 o 
  -2  13   6       43.65       43.32      3.98 o 
  -1  13   6        4.66        2.72      3.33 o 
   0  13   6      129.58      127.94      6.44 o 
   1  13   6      190.86      209.51     13.98 o 
   2  13   6       32.92       36.30      3.91 o 
   3  13   6       37.05       39.67      4.36 o 
   4  13   6      103.96      108.05      7.34 o 
  -3  14   6       86.13       69.13      4.28 o 
  -2  14   6       77.70       69.00      6.11 o 
  -1  14   6       88.50       91.11      6.27 o 
   0  14   6       26.82       27.92      4.21 o 
   1  14   6      122.51      112.62     13.34 o 
 -14   1   7       27.49       31.27      4.68 o 
 -13   1   7      274.12      259.07     13.20 o 
 -12   1   7      762.95      777.54     17.82 o 
 -11   1   7       64.63       59.35      3.95 o 
 -10   1   7      542.22      532.82     10.23 o 
  -9   1   7      103.69      101.99      3.51 o 
  -8   1   7       10.61       15.41      2.67 o 
  -7   1   7        0.16        3.53      3.86 o 
  -6   1   7      888.48      876.38     18.97 o 
  -5   1   7     1257.09     1406.68     16.02 o 
  -4   1   7      118.29      118.69      3.80 o 
  -3   1   7     5384.38     5406.67     84.74 o 
  -2   1   7     2977.42     3256.51     83.36 o 
  -1   1   7      534.75      455.62      8.88 o 
   0   1   7      362.18      311.94     11.87 o 
   1   1   7     2205.23     2210.47    102.00 o 
   2   1   7       49.28       57.07      4.45 o 
   3   1   7      645.60      595.69     21.99 o 
   4   1   7        9.34       15.18      1.86 o 
   5   1   7      132.30      130.60      3.84 o 
   6   1   7      296.52      285.10      5.15 o 
   7   1   7        5.47        8.68      2.67 o 
   8   1   7      786.99      794.24     46.27 o 
   9   1   7        6.39       13.51      4.26 o 
  10   1   7      176.88      172.60      8.37 o 
  11   1   7      207.26      198.14     21.23 o 
 -14   2   7      118.57      120.14      5.17 o 
 -13   2   7        6.69       16.71      4.14 o 
 -12   2   7       71.87       88.20      4.79 o 
 -11   2   7      948.88      934.34     14.59 o 
 -10   2   7       62.63       78.43      3.85 o 
  -9   2   7       31.55       39.18      3.02 o 
  -8   2   7      341.49      337.26      6.67 o 
  -7   2   7      879.53      918.18     19.23 o 
  -6   2   7       13.59       15.57      2.27 o 
  -5   2   7     2646.51     2741.19     48.35 o 
  -4   2   7       70.26       51.30      2.23 o 
  -3   2   7     1651.44     1885.21     31.54 o 
  -2   2   7     1210.22     1117.54     13.22 o 
  -1   2   7     3998.28     3766.91     87.51 o 
   0   2   7      259.89      321.27      7.61 o 
   1   2   7       22.80       27.36      1.82 o 
   2   2   7      378.35      378.55     12.23 o 
   3   2   7      113.58      103.78      5.91 o 
   4   2   7      802.61      775.91     21.73 o 
   5   2   7      892.96      853.59     27.87 o 
   6   2   7       25.80       31.96      2.30 o 
   7   2   7      249.31      242.32      5.01 o 
   8   2   7      947.46      975.25     42.50 o 
   9   2   7      401.92      399.85     24.65 o 
  10   2   7        0.02       -1.62      4.19 o 
  11   2   7       36.69       39.02      5.77 o 
 -14   3   7      171.80      163.82      9.05 o 
 -13   3   7        2.81        5.29      3.71 o 
 -12   3   7      320.54      323.05      8.93 o 
 -11   3   7      156.80      154.83      9.02 o 
 -10   3   7      446.99      436.77      8.77 o 
  -9   3   7      455.28      460.74      8.19 o 
  -8   3   7      248.36      268.17      5.46 o 
  -7   3   7      414.35      416.76     18.83 o 
  -6   3   7      711.19      700.97     23.31 o 
  -5   3   7     1697.98     1766.35     40.71 o 
  -4   3   7      227.91      238.51      4.35 o 
  -3   3   7      135.19       93.07      2.61 o 
  -2   3   7     3537.26     3886.86     87.41 o 
  -1   3   7        6.32       13.11      1.66 o 
   0   3   7     1345.42     1169.62     44.84 o 
   1   3   7       46.08       42.63      3.14 o 
   2   3   7      503.87      481.57     10.29 o 
   3   3   7       20.05       23.03      2.12 o 
   4   3   7      332.31      333.80      7.59 o 
   5   3   7      505.07      466.55     23.76 o 
   6   3   7      132.14      131.96      5.19 o 
   7   3   7      733.30      712.74     22.50 o 
   8   3   7       22.45       26.98      3.51 o 
   9   3   7       86.35       97.45      4.57 o 
  10   3   7       95.95       99.10     12.06 o 
  11   3   7        6.30        9.62      5.64 o 
 -13   4   7       18.34       17.70      4.83 o 
 -12   4   7      798.47      752.31     22.23 o 
 -11   4   7      687.56      653.02     14.72 o 
 -10   4   7       33.30       35.93      4.48 o 
  -9   4   7      120.32      127.57      9.29 o 
  -8   4   7        0.84        1.79      3.06 o 
  -7   4   7      195.88      193.51      4.33 o 
  -6   4   7      127.63      124.08      2.77 o 
  -5   4   7      305.61      283.41      7.23 o 
  -4   4   7     2751.43     2788.74     53.38 o 
  -3   4   7      133.55      158.93      5.39 o 
  -2   4   7     1307.41     1256.17     26.95 o 
  -1   4   7      874.08      829.55     11.20 o 
   0   4   7     2071.23     2243.33     39.92 o 
   1   4   7     1495.05     1450.15     28.87 o 
   2   4   7       48.71       39.82      2.04 o 
   3   4   7       30.11       23.37      2.27 o 
   4   4   7        3.77        9.10      2.39 o 
   5   4   7       85.76       80.88      3.52 o 
   6   4   7       58.21       57.01      3.07 o 
   7   4   7      120.37      126.47      7.46 o 
   8   4   7      461.52      448.29      5.38 o 
   9   4   7      157.33      156.73      4.27 o 
  10   4   7       21.66       30.59      4.86 o 
  11   4   7      251.29      213.34     10.41 o 
 -13   5   7       51.74       52.73      4.57 o 
 -12   5   7      457.71      438.87     11.11 o 
 -11   5   7       64.02       64.32      4.38 o 
 -10   5   7        0.10        1.13      3.26 o 
  -9   5   7        2.21        7.35      3.11 o 
  -8   5   7      550.87      566.38     14.86 o 
  -7   5   7      818.58      806.94      8.07 o 
  -6   5   7      369.39      391.99      5.73 o 
  -5   5   7        1.99        6.79      1.97 o 
  -4   5   7     1513.21     1566.12     40.14 o 
  -3   5   7       77.51       95.15      2.49 o 
  -2   5   7      222.05      264.26      4.80 o 
  -1   5   7       48.20       63.15      2.68 o 
   0   5   7      674.88      722.88     13.03 o 
   1   5   7       21.42       24.00      1.91 o 
   2   5   7      228.70      219.80      4.49 o 
   3   5   7      518.58      528.28     11.73 o 
   4   5   7        0.96        5.00      2.94 o 
   5   5   7      228.54      240.90      4.66 o 
   6   5   7      547.93      620.68     28.73 o 
   7   5   7      260.41      279.01      9.10 o 
   8   5   7        7.16       14.85      3.28 o 
   9   5   7       81.42       91.69      3.75 o 
  10   5   7       28.35       34.79      5.61 o 
 -13   6   7        1.07       11.05      6.07 o 
 -12   6   7       68.85       68.32      5.75 o 
 -11   6   7      270.39      269.66     42.04 o 
 -10   6   7        5.57        3.82      4.56 o 
  -9   6   7       80.66       78.18      9.18 o 
  -8   6   7       21.30       26.85      3.16 o 
  -7   6   7      674.85      665.98     34.48 o 
  -6   6   7      371.40      381.43     13.66 o 
  -5   6   7      977.72      988.75     29.85 o 
  -4   6   7     4945.31     5042.55    123.83 o 
  -3   6   7      762.40      773.82     18.34 o 
  -2   6   7     3492.57     3527.96     43.81 o 
  -1   6   7     2172.56     2203.97     53.20 o 
   0   6   7       45.56       50.77      2.15 o 
   1   6   7     1635.28     1541.86     31.35 o 
   2   6   7      148.08      151.42      3.92 o 
   3   6   7      308.96      323.38     13.47 o 
   4   6   7      595.35      600.14     20.23 o 
   5   6   7       90.70      102.18      3.57 o 
   6   6   7      473.08      494.02      8.00 o 
   7   6   7      341.15      338.19      6.48 o 
   8   6   7      819.44      895.50     25.37 o 
   9   6   7      242.23      257.29      8.61 o 
  10   6   7       15.12       10.79      4.87 o 
 -12   7   7      139.89      130.77      5.04 o 
 -11   7   7       50.06       43.01      6.55 o 
 -10   7   7       60.43       59.59      3.67 o 
  -9   7   7        0.12        6.36      4.86 o 
  -8   7   7       15.93       23.35      4.04 o 
  -7   7   7       31.60       32.04      3.46 o 
  -6   7   7      362.99      337.40     23.21 o 
  -5   7   7       44.73       60.97      2.76 o 
  -4   7   7        7.62        9.62      2.65 o 
  -3   7   7     1044.37     1066.30     15.02 o 
  -2   7   7       18.62       18.24      2.48 o 
  -1   7   7      140.21      139.35      2.89 o 
   0   7   7       86.51       84.32      2.63 o 
   1   7   7      178.75      184.63      5.86 o 
   2   7   7       59.85       64.84      3.41 o 
   3   7   7       29.70       31.30      2.55 o 
   4   7   7       94.04       81.36      3.37 o 
   5   7   7        1.93        8.83      2.77 o 
   6   7   7        6.66       16.50      3.22 o 
   7   7   7        5.25        8.08      3.38 o 
   8   7   7       31.55       33.70      4.00 o 
   9   7   7        1.93        3.04      4.41 o 
 -12   8   7       10.16       12.56      7.11 o 
 -11   8   7        8.98       10.45      4.80 o 
 -10   8   7      289.90      289.19     23.43 o 
  -9   8   7       40.66       56.06      8.30 o 
  -8   8   7        6.33       10.46      3.47 o 
  -7   8   7      148.00      160.01      4.10 o 
  -6   8   7      729.81      754.54     38.66 o 
  -5   8   7       64.64       69.91      3.41 o 
  -4   8   7      200.38      214.58      6.18 o 
  -3   8   7     1119.38     1118.68     27.40 o 
  -2   8   7     1497.76     1504.69     15.45 o 
  -1   8   7      117.28      127.82      3.39 o 
   0   8   7        0.25        4.89      2.62 o 
   1   8   7       60.04       62.98      2.77 o 
   2   8   7      373.03      392.27     16.34 o 
   3   8   7       77.49       92.86      4.45 o 
   4   8   7      524.95      534.19     16.74 o 
   5   8   7       10.65       14.71      3.30 o 
   6   8   7       40.29       41.66      4.39 o 
   7   8   7       88.97       99.03      7.23 o 
   8   8   7      121.38      124.58      8.70 o 
   9   8   7      643.66      603.27     16.94 o 
 -11   9   7       16.92       20.92      7.48 o 
 -10   9   7      155.88      162.24     12.34 o 
  -9   9   7      136.08      113.83      4.44 o 
  -8   9   7       75.53       75.24      6.32 o 
  -7   9   7       48.39       54.70      3.71 o 
  -6   9   7      324.83      317.08     10.30 o 
  -5   9   7      863.99      869.39     43.71 o 
  -4   9   7      323.21      326.90     12.36 o 
  -3   9   7     2004.46     2003.76     26.36 o 
  -2   9   7     1727.36     1659.20     35.31 o 
  -1   9   7      198.33      204.88      4.29 o 
   0   9   7      979.29      977.44     18.62 o 
   1   9   7      316.72      309.34     12.09 o 
   2   9   7      101.85       96.21      3.23 o 
   3   9   7       41.01       39.70      3.07 o 
   4   9   7       57.74       55.93      3.61 o 
   5   9   7      329.38      332.90     12.40 o 
   6   9   7       11.27       13.79      3.56 o 
   7   9   7      282.73      290.85     17.90 o 
   8   9   7       17.51       17.97      4.20 o 
 -10  10   7       43.89       37.41      4.20 o 
  -9  10   7        0.10        2.93      3.92 o 
  -8  10   7        6.94        7.22      3.50 o 
  -7  10   7        2.36        7.42      3.69 o 
  -6  10   7       68.36       70.57      4.35 o 
  -5  10   7       61.12       69.20      3.35 o 
  -4  10   7       13.45       14.32      2.94 o 
  -3  10   7        5.17        8.85      2.49 o 
  -2  10   7      224.94      228.13      3.82 o 
  -1  10   7      136.34      136.91      3.02 o 
   0  10   7      119.22      127.60      5.61 o 
   1  10   7       69.06       79.85      3.04 o 
   2  10   7       21.66       25.10      3.20 o 
   3  10   7       36.59       46.81      4.05 o 
   4  10   7        5.23        8.22      3.04 o 
   5  10   7        1.51        5.58      3.51 o 
   6  10   7      389.91      409.91     17.60 o 
   7  10   7      111.68      108.29      7.01 o 
  -9  11   7      116.20      126.43      7.28 o 
  -8  11   7       80.28       85.83      5.65 o 
  -7  11   7        3.07        5.26      4.74 o 
  -6  11   7      189.17      192.26      5.42 o 
  -5  11   7        0.24        6.83      4.00 o 
  -4  11   7       41.33       42.95      3.59 o 
  -3  11   7       13.18       19.81      3.37 o 
  -2  11   7      216.09      219.40      7.31 o 
  -1  11   7       16.18       12.96      2.66 o 
   0  11   7       98.75      102.66      4.53 o 
   1  11   7      836.61      810.31     28.13 o 
   2  11   7        6.98        5.36      3.34 o 
   3  11   7       32.38       31.61      3.46 o 
   4  11   7       74.63       85.64      4.35 o 
   5  11   7       43.84       45.51      4.19 o 
   6  11   7       96.21      108.72     11.36 o 
  -8  12   7       26.36       24.29     10.84 o 
  -7  12   7        4.28        3.66      4.30 o 
  -6  12   7        0.86        2.06      3.46 o 
  -5  12   7      154.18      153.43      5.99 o 
  -4  12   7      210.82      205.96      4.66 o 
  -3  12   7       24.47       25.89      3.08 o 
  -2  12   7      120.97      125.43      6.40 o 
  -1  12   7      240.13      236.66      9.65 o 
   0  12   7      145.43      147.47      6.37 o 
   1  12   7      136.07      129.42      4.80 o 
   2  12   7       69.14       72.63      4.26 o 
   3  12   7        9.52        9.57      3.73 o 
   4  12   7        6.73        9.26      3.67 o 
   5  12   7      214.75      217.86     17.28 o 
  -6  13   7      117.24      103.41      4.52 o 
  -5  13   7      127.46      101.36      8.60 o 
  -4  13   7       16.45       18.23      4.13 o 
  -3  13   7      199.77      182.64      6.03 o 
  -2  13   7       39.42       43.44      4.14 o 
  -1  13   7      168.77      173.34     10.00 o 
   0  13   7      144.11      155.61      9.42 o 
   1  13   7        2.22        3.80      4.20 o 
   2  13   7      193.18      192.69     13.60 o 
   3  13   7        0.33       -0.25      3.63 o 
  -1  14   7      171.16      129.43      5.69 o 
 -14   0   8      108.70       88.36     13.43 o 
 -13   0   8       58.68       66.74      6.10 o 
 -12   0   8      551.26      532.45     19.34 o 
 -11   0   8      460.31      506.02     19.03 o 
 -10   0   8      365.38      367.55      7.42 o 
  -9   0   8     4671.73     4788.17    118.97 o 
  -8   0   8      443.68      388.96     10.43 o 
  -7   0   8      249.36      296.25     11.81 o 
  -6   0   8     1672.26     1649.42     21.14 o 
  -5   0   8     3764.70     3741.50     44.06 o 
  -4   0   8      262.87      291.01     19.79 o 
  -3   0   8       15.22       13.62      3.21 o 
  -2   0   8     1074.90     1064.89     50.85 o 
  -1   0   8      169.14      166.37      9.62 o 
   0   0   8      250.21      345.06     39.90 o 
   1   0   8     6337.77     6424.56    703.24 o 
   2   0   8     2826.98     2812.11    197.63 o 
   3   0   8       68.48       71.25      5.91 o 
   4   0   8     3705.18     3541.54    143.02 o 
   5   0   8     5424.87     5158.09    368.45 o 
   6   0   8      161.48      167.42     16.61 o 
   7   0   8      989.15      949.67    108.45 o 
   8   0   8        2.98       -3.98      3.98 o 
   9   0   8      193.68      203.26      8.83 o 
  10   0   8       34.98       26.96      8.77 o 
  11   0   8       82.81       87.45     10.16 o 
 -14   1   8       22.86       28.50      4.10 o 
 -13   1   8       81.50       87.55      4.65 o 
 -12   1   8      126.24      140.07      4.51 o 
 -11   1   8      430.79      407.67      5.20 o 
 -10   1   8       19.40       20.27      3.21 o 
  -9   1   8        9.92        9.76      3.04 o 
  -8   1   8      965.08     1025.68     13.51 o 
  -7   1   8        3.34        4.59      2.11 o 
  -6   1   8      118.56      130.50      3.09 o 
  -5   1   8      129.35      163.92      3.06 o 
  -4   1   8      253.10      242.91      6.32 o 
  -3   1   8     1628.08     1791.05     36.07 o 
  -2   1   8      828.27      972.66     16.95 o 
  -1   1   8     1020.25      930.35     34.58 o 
   0   1   8     2054.61     2171.28     60.10 o 
   1   1   8      993.49      999.69      9.64 o 
   2   1   8     2745.65     2636.69     93.80 o 
   3   1   8       13.29       15.93      1.79 o 
   4   1   8      585.14      561.09     20.78 o 
   5   1   8     1124.73     1098.98     33.10 o 
   6   1   8        5.11        6.10      2.55 o 
   7   1   8      324.88      326.40     13.30 o 
   8   1   8       14.94       18.66      3.36 o 
   9   1   8       69.38       61.55      7.76 o 
  10   1   8       16.42       21.57      6.04 o 
  11   1   8       37.00       32.69     10.15 o 
 -14   2   8       32.53       26.00      5.44 o 
 -13   2   8      200.70      190.07      9.64 o 
 -12   2   8       67.60       54.28      3.57 o 
 -11   2   8       46.40       46.92      3.65 o 
 -10   2   8      574.02      585.90      9.54 o 
  -9   2   8        4.29       10.82      3.14 o 
  -8   2   8       69.19       61.91      2.98 o 
  -7   2   8     1130.22     1173.48     37.60 o 
  -6   2   8       19.69       25.91      2.30 o 
  -5   2   8      484.86      547.38      7.29 o 
  -4   2   8       59.49       66.60      2.42 o 
  -3   2   8      297.66      307.65      5.65 o 
  -2   2   8     2036.10     2130.89     57.45 o 
  -1   2   8       64.89       47.73      1.85 o 
   0   2   8      288.70      282.06     10.04 o 
   1   2   8     1336.89     1375.79     54.96 o 
   2   2   8       80.76       97.76      2.66 o 
   3   2   8     1940.19     1819.88     64.89 o 
   4   2   8      381.31      377.52     20.25 o 
   5   2   8      239.92      225.44     11.41 o 
   6   2   8     1202.61     1142.15     53.82 o 
   7   2   8      552.25      552.84     24.24 o 
   8   2   8       55.86       62.35      3.72 o 
   9   2   8       26.35       26.37      5.15 o 
  10   2   8       51.35       55.95      5.63 o 
 -13   3   8       61.72       69.29      4.82 o 
 -12   3   8      563.88      551.27     13.49 o 
 -11   3   8      600.36      564.63      5.83 o 
 -10   3   8       89.82       89.72      6.11 o 
  -9   3   8      368.66      334.27      6.89 o 
  -8   3   8      452.24      454.92      5.69 o 
  -7   3   8     1663.82     1678.81     30.54 o 
  -6   3   8      440.24      440.94     10.70 o 
  -5   3   8       16.15       36.01      6.32 o 
  -4   3   8      709.51      679.50      6.41 o 
  -3   3   8     1363.84     1460.61     18.64 o 
  -2   3   8      364.33      397.86      6.32 o 
  -1   3   8       92.82       99.89      2.57 o 
   0   3   8     1159.41     1182.68     33.71 o 
   1   3   8        3.59       12.91      2.02 o 
   2   3   8      685.35      698.72     17.61 o 
   3   3   8     1162.50     1105.40     57.12 o 
   4   3   8      451.97      438.09     20.77 o 
   5   3   8       16.52       28.36      2.51 o 
   6   3   8      307.27      322.38     10.37 o 
   7   3   8       38.69       40.10      3.10 o 
   8   3   8      134.65      131.65      4.02 o 
   9   3   8       82.02       81.49      4.59 o 
  10   3   8       15.17       22.78      5.18 o 
 -13   4   8        0.41        0.52      4.27 o 
 -12   4   8      188.44      201.88     12.73 o 
 -11   4   8       12.85       13.63      3.95 o 
 -10   4   8      153.87      164.62      7.15 o 
  -9   4   8      164.39      161.94      4.98 o 
  -8   4   8     1482.64     1486.99     78.00 o 
  -7   4   8      665.22      732.77     20.73 o 
  -6   4   8       61.79       76.83      4.12 o 
  -5   4   8      582.90      609.46      8.18 o 
  -4   4   8      107.33      116.02      3.73 o 
  -3   4   8       14.31       29.75      3.75 o 
  -2   4   8       35.90       29.03      1.81 o 
  -1   4   8       29.63       27.46      2.29 o 
   0   4   8     1146.34     1141.62     35.29 o 
   1   4   8     1520.92     1526.75     30.94 o 
   2   4   8       33.42       40.61      2.96 o 
   3   4   8      542.73      480.12     15.13 o 
   4   4   8      503.88      499.89     11.35 o 
   5   4   8       40.46       35.45      2.23 o 
   6   4   8       47.33       33.46      3.48 o 
   7   4   8       25.19       30.43      2.86 o 
   8   4   8      112.88      109.13      7.29 o 
   9   4   8       23.61       34.61      4.04 o 
  10   4   8      113.06      128.81      6.72 o 
 -13   5   8       21.90       31.49      4.67 o 
 -12   5   8        0.36        5.96      4.33 o 
 -11   5   8       29.83       39.15      5.08 o 
 -10   5   8      167.88      177.89      6.44 o 
  -9   5   8       34.66       35.59      4.01 o 
  -8   5   8      683.48      643.96      7.89 o 
  -7   5   8      332.24      314.21      7.40 o 
  -6   5   8        0.70        3.08      2.51 o 
  -5   5   8      211.30      219.47      3.74 o 
  -4   5   8       29.79       42.03      2.33 o 
  -3   5   8     1595.49     1654.14     27.16 o 
  -2   5   8      189.78      227.14      4.37 o 
  -1   5   8       39.86       51.35      2.28 o 
   0   5   8       66.06       47.42      2.61 o 
   1   5   8      342.67      345.27      7.29 o 
   2   5   8       64.16       75.36      2.56 o 
   3   5   8      107.64       74.66      3.49 o 
   4   5   8       15.11       12.92      2.56 o 
   5   5   8       41.68       39.43      2.91 o 
   6   5   8       12.81       13.64      3.54 o 
   7   5   8        0.01        1.72      3.70 o 
   8   5   8        4.66        4.30      3.68 o 
   9   5   8        3.10        7.27      3.76 o 
  10   5   8       50.43       44.80      4.75 o 
 -12   6   8       56.71       65.83      5.71 o 
 -11   6   8       14.74       20.79      4.31 o 
 -10   6   8      150.03      146.12      5.72 o 
  -9   6   8      150.93      159.23      5.33 o 
  -8   6   8      740.81      784.75     15.95 o 
  -7   6   8        9.44        8.41      3.22 o 
  -6   6   8     1601.96     1641.73     25.12 o 
  -5   6   8       19.79       31.62      4.31 o 
  -4   6   8     1763.83     1812.86     48.35 o 
  -3   6   8      463.56      473.00     10.96 o 
  -2   6   8      177.82      159.19      3.55 o 
  -1   6   8       48.61       60.80      2.95 o 
   0   6   8      501.72      547.26      5.78 o 
   1   6   8      435.79      413.43      7.00 o 
   2   6   8       89.61      100.07      3.02 o 
   3   6   8       25.06       37.49      2.99 o 
   4   6   8      664.92      643.24     18.67 o 
   5   6   8      728.36      701.20     21.64 o 
   6   6   8       41.35       43.40      3.77 o 
   7   6   8       22.29       17.02      3.61 o 
   8   6   8       47.49       54.21      4.07 o 
   9   6   8      222.03      209.61      4.60 o 
 -12   7   8       20.09       14.93      8.07 o 
 -11   7   8       70.58       81.90      7.04 o 
 -10   7   8      292.90      278.94     21.81 o 
  -9   7   8       31.38       36.30      4.51 o 
  -8   7   8      356.57      395.22     10.58 o 
  -7   7   8      357.09      363.45     17.36 o 
  -6   7   8       35.36       42.50      3.91 o 
  -5   7   8       31.03       31.01      2.83 o 
  -4   7   8        6.28        8.12      2.42 o 
  -3   7   8       52.53       60.60      2.45 o 
  -2   7   8      177.18      190.86      5.07 o 
  -1   7   8      785.36      789.57     17.20 o 
   0   7   8      110.30      121.35      2.85 o 
   1   7   8       20.67       26.89      2.33 o 
   2   7   8      902.55      852.13     20.82 o 
   3   7   8      452.76      503.79     11.23 o 
   4   7   8       35.52       37.34      3.51 o 
   5   7   8       21.85       24.41      3.08 o 
   6   7   8      260.98      266.87      8.86 o 
   7   7   8        2.98        7.51      3.64 o 
   8   7   8       10.03        8.71      4.41 o 
   9   7   8      187.40      206.66      7.80 o 
 -11   8   8      115.17      104.05      5.24 o 
 -10   8   8       95.81       95.81      5.65 o 
  -9   8   8      614.22      578.85     18.12 o 
  -8   8   8        0.44       11.64      3.48 o 
  -7   8   8      460.87      464.13     19.26 o 
  -6   8   8       43.38       43.93      3.58 o 
  -5   8   8      178.73      181.99      5.90 o 
  -4   8   8      461.81      466.87      7.36 o 
  -3   8   8       35.40       41.07      2.78 o 
  -2   8   8     3293.80     3269.81     31.46 o 
  -1   8   8       14.97       10.85      2.46 o 
   0   8   8       69.90       70.30      2.84 o 
   1   8   8      870.40      818.35     20.64 o 
   2   8   8      178.73      177.39      4.48 o 
   3   8   8      908.36      910.95     35.67 o 
   4   8   8       14.80       23.77      3.68 o 
   5   8   8       82.95       83.44      4.35 o 
   6   8   8       32.18       36.91      4.19 o 
   7   8   8        1.96        7.95      4.30 o 
   8   8   8       50.69       50.42      4.30 o 
 -11   9   8       41.86       30.55      8.38 o 
 -10   9   8       29.14       25.02      4.92 o 
  -9   9   8       87.22      110.55     11.82 o 
  -8   9   8       99.49       94.25      4.75 o 
  -7   9   8       47.44       48.31      6.07 o 
  -6   9   8       44.89       56.70      3.91 o 
  -5   9   8        0.02       -0.10      3.33 o 
  -4   9   8      605.23      619.12      5.23 o 
  -3   9   8        6.58        7.06      2.42 o 
  -2   9   8      265.17      252.46      7.21 o 
  -1   9   8      364.70      395.83      8.64 o 
   0   9   8      161.77      156.78      3.05 o 
   1   9   8      306.40      294.73      9.64 o 
   2   9   8      334.25      363.15     13.22 o 
   3   9   8       23.11       36.11      3.58 o 
   4   9   8       15.31       18.55      2.97 o 
   5   9   8      151.77      169.68     13.09 o 
   6   9   8      257.74      275.23     15.52 o 
   7   9   8      135.27      142.18      5.90 o 
 -10  10   8        3.28        4.57      4.65 o 
  -9  10   8      522.34      500.22     24.48 o 
  -8  10   8      321.78      305.50     13.06 o 
  -7  10   8        4.08        6.49      5.88 o 
  -6  10   8      729.03      707.46     23.05 o 
  -5  10   8      632.78      674.69     21.29 o 
  -4  10   8        0.58        0.36      2.69 o 
  -3  10   8      118.48      112.31      4.26 o 
  -2  10   8      260.58      267.20      4.80 o 
  -1  10   8      106.49      108.30      2.88 o 
   0  10   8      112.01      110.65      4.32 o 
   1  10   8      166.52      178.41      7.49 o 
   2  10   8      311.33      337.96     16.83 o 
   3  10   8        1.24        1.86      3.68 o 
   4  10   8      225.63      234.23     13.93 o 
   5  10   8      320.03      361.23     24.41 o 
   6  10   8      403.74      421.60     18.13 o 
   7  10   8       78.47       64.39     12.09 o 
  -9  11   8       37.95       34.15      8.13 o 
  -8  11   8       63.43       62.72      4.56 o 
  -7  11   8       58.63       57.52      4.00 o 
  -6  11   8      121.97      123.22      4.41 o 
  -5  11   8        4.87       11.33      3.75 o 
  -4  11   8      138.74      127.23      6.22 o 
  -3  11   8      411.57      440.87     12.46 o 
  -2  11   8        9.41       11.22      2.84 o 
  -1  11   8     1083.12     1008.84     38.06 o 
   0  11   8      281.29      256.64      8.83 o 
   1  11   8       67.34       65.21      3.11 o 
   2  11   8      351.71      352.50     14.57 o 
   3  11   8       53.29       58.18      4.25 o 
   4  11   8      459.37      491.98     27.51 o 
   5  11   8        7.48        8.10      4.53 o 
  -7  12   8       20.60       20.89      4.02 o 
  -6  12   8       10.89       18.46      4.72 o 
  -5  12   8        0.44        3.22      4.01 o 
  -4  12   8       61.90       58.21      4.57 o 
  -3  12   8       19.65       19.03      3.41 o 
  -2  12   8        0.66       -1.40      2.82 o 
  -1  12   8       23.92       23.71      3.63 o 
   0  12   8      161.14      154.66      6.82 o 
   1  12   8       91.77       86.06      5.30 o 
   2  12   8      265.57      251.37     13.62 o 
   3  12   8      114.79      114.59      7.78 o 
   4  12   8        0.09        3.02      4.57 o 
  -5  13   8       23.01       31.31      4.80 o 
  -4  13   8        6.88        9.71      3.96 o 
  -3  13   8      214.55      201.19     10.74 o 
  -2  13   8        3.35        9.51      3.77 o 
  -1  13   8        1.07        2.76      4.08 o 
   0  13   8       37.14       39.39      3.70 o 
   1  13   8       24.10       21.85      3.78 o 
   2  13   8        0.38        1.36      4.59 o 
 -13   1   9      222.38      209.75     11.18 o 
 -12   1   9      164.97      169.88      7.84 o 
 -11   1   9      166.03      174.44      7.71 o 
 -10   1   9        4.14        6.53      3.31 o 
  -9   1   9     1053.67     1034.19     29.21 o 
  -8   1   9      135.95      141.59      3.42 o 
  -7   1   9       22.98       26.47      2.36 o 
  -6   1   9     1432.46     1497.14     21.98 o 
  -5   1   9     2120.74     2200.64     22.40 o 
  -4   1   9        1.48        5.77      3.19 o 
  -3   1   9     1143.67     1210.85     24.18 o 
  -2   1   9      164.35      161.71      4.67 o 
  -1   1   9      135.87      111.44      4.78 o 
   0   1   9      210.72      182.90      4.86 o 
   1   1   9        0.30       -2.09      2.09 o 
   2   1   9      779.54      801.82     22.26 o 
   3   1   9        4.93       10.63      2.12 o 
   4   1   9      370.97      372.79     23.19 o 
   5   1   9     1297.03     1259.67     68.49 o 
   6   1   9       36.45       39.03      2.72 o 
   7   1   9      437.51      443.87     28.32 o 
   8   1   9       53.68       46.12      3.71 o 
   9   1   9       39.05       44.64      5.10 o 
  10   1   9        0.10        6.68      5.69 o 
 -13   2   9      234.59      225.57      7.48 o 
 -12   2   9      228.00      224.77      5.44 o 
 -11   2   9       89.04       81.57      4.07 o 
 -10   2   9       24.21       30.06      3.89 o 
  -9   2   9        4.28       12.53      3.95 o 
  -8   2   9       41.67       36.79      2.42 o 
  -7   2   9      531.64      482.90      4.70 o 
  -6   2   9     1077.95     1040.96     15.91 o 
  -5   2   9       10.12        9.81      2.27 o 
  -4   2   9     2723.51     2716.27     36.45 o 
  -3   2   9     2401.07     2384.14     26.63 o 
  -2   2   9       44.61       72.85      3.11 o 
  -1   2   9     1346.13     1318.87     32.18 o 
   0   2   9      262.80      232.36      4.44 o 
   1   2   9      106.26      104.64      3.24 o 
   2   2   9       80.16       82.84      2.24 o 
   3   2   9      386.29      376.23     17.21 o 
   4   2   9      281.51      297.81     14.73 o 
   5   2   9      865.60      832.97     45.58 o 
   6   2   9     1224.94     1208.75     76.18 o 
   7   2   9      164.46      174.73      8.22 o 
   8   2   9       19.83       16.48      3.14 o 
   9   2   9      470.97      460.74     30.83 o 
  10   2   9       76.09       71.43      6.97 o 
 -13   3   9        4.20        3.80      4.45 o 
 -12   3   9       11.96       15.36      4.53 o 
 -11   3   9       11.79       15.41      3.96 o 
 -10   3   9       69.04       62.44      4.91 o 
  -9   3   9       48.27       52.78      3.44 o 
  -8   3   9       10.38        8.17      2.68 o 
  -7   3   9      441.61      436.61      4.89 o 
  -6   3   9     1256.32     1287.65     24.74 o 
  -5   3   9        3.70        5.77      2.43 o 
  -4   3   9      882.34      947.52     21.68 o 
  -3   3   9       38.34       40.15      2.37 o 
  -2   3   9       97.48      114.83      3.71 o 
  -1   3   9       23.82       28.96      2.55 o 
   0   3   9      372.55      382.05      6.97 o 
   1   3   9       56.19       60.24      2.09 o 
   2   3   9        0.03        1.63      1.86 o 
   3   3   9       68.39       59.34      2.48 o 
   4   3   9        0.86        4.14      2.26 o 
   5   3   9       20.44       12.06      2.82 o 
   6   3   9       60.22       60.77      2.95 o 
   7   3   9       70.92       67.38      5.78 o 
   8   3   9       57.38       59.72      3.74 o 
   9   3   9       36.20       36.95      4.16 o 
  10   3   9        6.08        5.44      6.43 o 
 -13   4   9        1.29        3.31      4.06 o 
 -12   4   9      162.40      176.40      4.82 o 
 -11   4   9       81.48       83.64      3.93 o 
 -10   4   9      102.64      102.98      5.45 o 
  -9   4   9      162.06      176.28      9.23 o 
  -8   4   9      792.60      812.49     31.34 o 
  -7   4   9      108.85       97.15      3.39 o 
  -6   4   9       26.04       31.98      2.64 o 
  -5   4   9      422.31      425.93      5.92 o 
  -4   4   9      574.90      638.09     20.33 o 
  -3   4   9      540.99      606.28     12.29 o 
  -2   4   9      108.26      115.64      3.14 o 
  -1   4   9       55.80       53.51      3.38 o 
   0   4   9      111.38      114.89      2.67 o 
   1   4   9      635.81      584.53     12.55 o 
   2   4   9      922.24      842.58     28.03 o 
   3   4   9      142.62      145.07      3.18 o 
   4   4   9      241.87      223.71      6.87 o 
   5   4   9     1752.71     1645.89     83.28 o 
   6   4   9       20.19       22.23      3.53 o 
   7   4   9       46.54       42.43      3.24 o 
   8   4   9       34.66       29.17      3.31 o 
   9   4   9       21.96       22.66      4.56 o 
 -13   5   9       36.02       42.41      6.32 o 
 -12   5   9      306.35      296.31     14.39 o 
 -11   5   9      147.81      135.22      7.39 o 
 -10   5   9      129.55      129.87     12.48 o 
  -9   5   9      265.55      258.40      7.74 o 
  -8   5   9      846.54      862.83     46.68 o 
  -7   5   9      942.85      970.63     21.31 o 
  -6   5   9      124.91      139.74      3.91 o 
  -5   5   9     4878.48     5276.11     56.84 o 
  -4   5   9     1068.03     1052.61     27.96 o 
  -3   5   9        3.76       11.51      2.36 o 
  -2   5   9     5698.92     5795.44    141.14 o 
  -1   5   9      375.65      335.46      4.00 o 
   0   5   9      421.25      439.73     16.04 o 
   1   5   9      135.74      145.62      4.21 o 
   2   5   9      195.63      179.74      7.20 o 
   3   5   9     1328.18     1193.43     49.23 o 
   4   5   9      295.57      276.30      5.92 o 
   5   5   9     1063.50     1026.65     42.73 o 
   6   5   9      190.25      183.54      8.76 o 
   7   5   9        0.11        3.87      3.35 o 
   8   5   9      831.63      801.56     27.30 o 
   9   5   9      431.17      411.04     20.60 o 
 -12   6   9      119.92      118.88      5.56 o 
 -11   6   9        0.72       -2.90      4.76 o 
 -10   6   9      328.46      354.66     18.64 o 
  -9   6   9      105.75       95.38      5.09 o 
  -8   6   9     1404.47     1429.42     53.10 o 
  -7   6   9      185.84      202.62      4.60 o 
  -6   6   9      170.24      180.08      3.56 o 
  -5   6   9     1991.73     2078.70     63.01 o 
  -4   6   9       31.80       35.67      2.80 o 
  -3   6   9        5.32        7.84      2.27 o 
  -2   6   9       91.24       99.89      4.15 o 
  -1   6   9       17.62       28.09      2.44 o 
   0   6   9        0.44        4.29      2.02 o 
   1   6   9       38.95       45.57      2.63 o 
   2   6   9      364.18      392.71     16.51 o 
   3   6   9        0.63        8.07      2.63 o 
   4   6   9      194.17      167.48      3.64 o 
   5   6   9       78.43       84.52      4.40 o 
   6   6   9      245.26      253.34      4.61 o 
   7   6   9        5.35       10.84      3.35 o 
   8   6   9       16.99       17.39      3.62 o 
   9   6   9       29.29       40.35      5.05 o 
 -12   7   9        0.96        9.74      4.93 o 
 -11   7   9      191.66      171.43     13.20 o 
 -10   7   9      180.62      197.52     15.57 o 
  -9   7   9        6.59        9.05      6.05 o 
  -8   7   9        6.26       10.35      3.62 o 
  -7   7   9      146.51      144.09      5.75 o 
  -6   7   9      590.22      654.71     19.31 o 
  -5   7   9      114.78      125.07      3.50 o 
  -4   7   9      779.24      771.54     25.26 o 
  -3   7   9      306.36      333.04      7.17 o 
  -2   7   9        1.07        4.39      2.25 o 
  -1   7   9       29.48       34.04      2.23 o 
   0   7   9      615.63      605.73     18.59 o 
   1   7   9       28.39       16.16      2.55 o 
   2   7   9       67.44       77.88      3.47 o 
   3   7   9      151.12      163.65      4.46 o 
   4   7   9       26.83       30.62      3.41 o 
   5   7   9      105.49      124.63      5.95 o 
   6   7   9      174.72      180.47      5.66 o 
   7   7   9       20.54       25.04      3.73 o 
   8   7   9       14.36       20.86      4.18 o 
 -11   8   9        0.04        0.59      5.74 o 
 -10   8   9       48.16       59.76      6.01 o 
  -9   8   9       41.13       49.93      7.56 o 
  -8   8   9       69.29       70.62      6.19 o 
  -7   8   9      165.29      170.77      4.87 o 
  -6   8   9        1.11        6.75      3.71 o 
  -5   8   9       24.88       26.32      3.67 o 
  -4   8   9     1078.81     1085.54     25.30 o 
  -3   8   9       72.19       82.78      2.95 o 
  -2   8   9      118.05      118.78      3.27 o 
  -1   8   9      694.04      716.09     19.42 o 
   0   8   9      320.44      315.90      7.57 o 
   1   8   9       87.99       66.71      3.01 o 
   2   8   9       98.77       89.75      5.08 o 
   3   8   9      178.39      200.42     13.93 o 
   4   8   9       78.13       79.60      5.60 o 
   5   8   9       35.92       37.31      3.70 o 
   6   8   9     1076.54     1157.59     72.19 o 
   7   8   9      105.52       97.35      8.69 o 
 -10   9   9       20.65       29.72      4.41 o 
  -9   9   9      377.83      365.94     12.83 o 
  -8   9   9       11.15        5.29      4.47 o 
  -7   9   9        3.75       10.43      3.75 o 
  -6   9   9      549.12      536.03     16.58 o 
  -5   9   9      414.39      379.63     11.42 o 
  -4   9   9      105.10      109.81      3.22 o 
  -3   9   9       53.89       59.93      2.99 o 
  -2   9   9       19.60       24.47      2.76 o 
  -1   9   9      171.87      173.55      3.36 o 
   0   9   9        6.91        6.11      2.75 o 
   1   9   9      132.53      132.21      5.47 o 
   2   9   9       52.93       59.66      3.16 o 
   3   9   9       17.38       21.78      3.69 o 
   4   9   9       27.47       31.68      4.11 o 
   5   9   9      160.79      174.54     13.86 o 
   6   9   9       56.39       69.69      4.41 o 
   7   9   9       47.05       53.76      4.43 o 
  -9  10   9      118.09      126.12     15.26 o 
  -8  10   9      245.15      236.37     11.81 o 
  -7  10   9        3.31        1.04      3.64 o 
  -6  10   9      318.74      342.89     11.35 o 
  -5  10   9       58.56       61.95      3.60 o 
  -4  10   9        5.37        7.83      3.15 o 
  -3  10   9       75.66       76.84      3.54 o 
  -2  10   9       37.28       36.35      3.31 o 
  -1  10   9      421.53      401.68      8.42 o 
   0  10   9      466.49      449.38     10.83 o 
   1  10   9       42.38       41.10      3.40 o 
   2  10   9       62.86       59.82      3.47 o 
   3  10   9       72.20       72.90      4.05 o 
   4  10   9       39.89       35.49      4.59 o 
   5  10   9       34.37       44.28      4.35 o 
   6  10   9       28.37       36.97      4.20 o 
  -8  11   9      102.28       88.04      4.07 o 
  -7  11   9       38.70       43.95      5.15 o 
  -6  11   9        4.80       11.98      4.45 o 
  -5  11   9       40.47       40.54      3.51 o 
  -4  11   9      158.77      148.49      7.45 o 
  -3  11   9       51.74       56.15      3.01 o 
  -2  11   9       28.57       38.57      3.18 o 
  -1  11   9        2.24        4.38      2.97 o 
   0  11   9      108.57       99.78      7.14 o 
   1  11   9       27.72       32.78      3.11 o 
   2  11   9        0.00        1.68      3.87 o 
   3  11   9      130.42      124.17      7.06 o 
   4  11   9       43.21       42.03      4.88 o 
   5  11   9       17.68       26.68      4.58 o 
  -6  12   9       18.98       13.16      4.43 o 
  -5  12   9        0.17        3.00      4.65 o 
  -4  12   9       84.00       86.41      4.51 o 
  -3  12   9      638.58      614.66     35.13 o 
  -2  12   9        0.16        3.37      3.42 o 
  -1  12   9       17.59       16.74      3.86 o 
   0  12   9      255.61      231.48     14.30 o 
   1  12   9        0.05        4.70      3.80 o 
   2  12   9       76.55       66.44      4.06 o 
   3  12   9        1.23        3.62      4.61 o 
  -4  13   9       22.61       28.97     10.57 o 
  -3  13   9        0.01       -1.37      3.78 o 
  -2  13   9        1.89        8.07      3.96 o 
  -1  13   9       13.21       11.87      3.66 o 
   0  13   9       71.99       59.82      5.27 o 
 -13   0  10       46.99       58.26      8.58 o 
 -12   0  10     1109.81     1163.52     47.39 o 
 -11   0  10      653.89      730.02      9.85 o 
 -10   0  10      171.00      175.49      6.63 o 
  -9   0  10      685.88      741.63     10.80 o 
  -8   0  10       48.77       64.52      3.73 o 
  -7   0  10       19.07       24.30      4.62 o 
  -6   0  10      515.16      582.00      8.60 o 
  -5   0  10      353.42      363.46      9.25 o 
  -4   0  10      673.73      665.44     35.75 o 
  -3   0  10      349.37      308.48     31.12 o 
  -2   0  10     3531.68     3490.92    352.27 o 
  -1   0  10     4770.36     5062.26    472.74 o 
   0   0  10      200.20      231.41     31.11 o 
   1   0  10     3868.94     3781.01    508.74 o 
   2   0  10     6975.29     6713.03    283.31 o 
   3   0  10        9.03        6.01      3.72 o 
   4   0  10      142.99      129.35      7.35 o 
   5   0  10      196.41      174.27     15.21 o 
   6   0  10      236.95      213.30     16.45 o 
   7   0  10        3.90        5.45      4.89 o 
   8   0  10      619.08      581.87     71.94 o 
   9   0  10        0.11        0.46      5.97 o 
 -13   1  10       54.65       60.80      4.69 o 
 -12   1  10      185.51      187.94      8.96 o 
 -11   1  10       38.50       35.69      4.04 o 
 -10   1  10      120.29      115.37      4.32 o 
  -9   1  10      411.85      436.93      6.51 o 
  -8   1  10     1023.68     1024.64     12.28 o 
  -7   1  10        0.27        0.15      2.71 o 
  -6   1  10      185.77      194.81      3.45 o 
  -5   1  10      364.58      364.92      3.99 o 
  -4   1  10       88.04      100.81      2.94 o 
  -3   1  10       30.76       37.31      2.65 o 
  -2   1  10      363.23      382.20     15.28 o 
  -1   1  10      164.07      174.05      3.32 o 
   0   1  10     2367.28     2313.06     89.89 o 
   1   1  10     1174.97     1165.28     60.85 o 
   2   1  10        2.39       13.67      3.84 o 
   3   1  10      557.54      570.03     24.65 o 
   4   1  10        0.09        0.39      2.60 o 
   5   1  10      216.42      200.03      9.18 o 
   6   1  10        2.85        6.39      2.52 o 
   7   1  10        0.61        5.04      3.10 o 
   8   1  10        5.09       13.19      4.71 o 
   9   1  10       60.49       64.07      5.83 o 
 -13   2  10       25.59       32.21      4.70 o 
 -12   2  10        0.02       -0.88      3.65 o 
 -11   2  10      195.13      190.71      4.45 o 
 -10   2  10       12.65       11.31      3.51 o 
  -9   2  10      333.54      337.65      5.07 o 
  -8   2  10       11.37       14.54      2.39 o 
  -7   2  10      908.33      865.22     20.74 o 
  -6   2  10      509.72      544.06     12.58 o 
  -5   2  10        2.37        2.30      2.23 o 
  -4   2  10      548.52      508.56     10.34 o 
  -3   2  10      280.65      291.15     10.21 o 
  -2   2  10      341.98      341.14      8.54 o 
  -1   2  10      315.08      302.40     11.71 o 
   0   2  10      584.13      569.74     32.64 o 
   1   2  10        6.21       11.02      2.19 o 
   2   2  10      249.27      239.95      6.39 o 
   3   2  10      236.77      236.40      6.63 o 
   4   2  10      129.37      121.34      5.09 o 
   5   2  10       94.62       84.14      5.99 o 
   6   2  10       33.50       43.90      2.96 o 
   7   2  10      383.20      384.51     18.79 o 
   8   2  10      256.87      247.95     15.89 o 
   9   2  10       45.94       48.06      4.89 o 
 -13   3  10      450.02      442.00     10.10 o 
 -12   3  10      109.74      112.02      5.09 o 
 -11   3  10       74.27       78.07      4.14 o 
 -10   3  10      539.66      516.34     15.85 o 
  -9   3  10      338.53      365.82      8.86 o 
  -8   3  10       55.97       62.91      3.84 o 
  -7   3  10        0.15        0.37      2.38 o 
  -6   3  10       16.91       21.23      2.52 o 
  -5   3  10       82.33       90.68      2.94 o 
  -4   3  10      135.27      125.23      3.00 o 
  -3   3  10     4188.27     4410.27     71.56 o 
  -2   3  10      224.01      200.28      5.24 o 
  -1   3  10      437.75      447.20     10.33 o 
   0   3  10     1780.68     1735.95     74.15 o 
   1   3  10      607.84      611.09     23.91 o 
   2   3  10       20.47       28.48      6.04 o 
   3   3  10      555.96      606.29     34.63 o 
   4   3  10        3.44        4.79      2.36 o 
   5   3  10      694.42      639.20     34.39 o 
   6   3  10        5.64        5.28      2.44 o 
   7   3  10      142.29      145.84      4.31 o 
   8   3  10        8.86       12.99      4.33 o 
   9   3  10      235.73      255.81     16.25 o 
 -13   4  10        0.01        0.30      5.05 o 
 -12   4  10      292.75      282.51      6.24 o 
 -11   4  10      532.16      509.01      9.69 o 
 -10   4  10      306.24      308.33     10.47 o 
  -9   4  10      272.74      274.33      7.14 o 
  -8   4  10      867.67      894.13     19.15 o 
  -7   4  10       32.87       34.09      2.95 o 
  -6   4  10        1.24        6.57      3.03 o 
  -5   4  10      149.14      175.89      7.03 o 
  -4   4  10      390.31      396.00      7.82 o 
  -3   4  10      386.76      386.23      6.44 o 
  -2   4  10     2196.00     2241.43     72.92 o 
  -1   4  10       78.38       84.51      2.99 o 
   0   4  10      505.77      495.79     11.61 o 
   1   4  10      118.03      121.27      2.61 o 
   2   4  10     1582.16     1615.82     44.19 o 
   3   4  10       84.52       60.42      2.56 o 
   4   4  10       63.80       53.40      4.30 o 
   5   4  10      199.72      195.26      5.19 o 
   6   4  10        6.90        5.49      2.73 o 
   7   4  10       66.50       68.40      4.56 o 
   8   4  10      144.91      145.94      5.03 o 
   9   4  10      277.09      296.79     20.04 o 
 -12   5  10       30.72       29.17      4.84 o 
 -11   5  10        0.19        0.68      3.68 o 
 -10   5  10       27.01       31.19      6.14 o 
  -9   5  10       34.69       39.90      5.20 o 
  -8   5  10       28.75       40.45      3.14 o 
  -7   5  10        0.45       -3.00      3.00 o 
  -6   5  10      167.30      178.52      4.06 o 
  -5   5  10       12.70       12.69      2.98 o 
  -4   5  10       85.18       95.09      3.51 o 
  -3   5  10      168.63      147.08      3.52 o 
  -2   5  10      519.65      513.67     16.05 o 
  -1   5  10       23.04       17.51      3.52 o 
   0   5  10      620.66      553.92     17.00 o 
   1   5  10       67.08       45.73      2.61 o 
   2   5  10       90.24       83.49      2.91 o 
   3   5  10      452.07      374.25     16.14 o 
   4   5  10       92.06      106.62      4.76 o 
   5   5  10        8.66       11.76      3.20 o 
   6   5  10       34.37       25.34      3.83 o 
   7   5  10      334.88      327.81     18.60 o 
   8   5  10       37.32       32.92      4.14 o 
 -12   6  10      370.88      364.26     12.56 o 
 -11   6  10      311.62      302.25     19.75 o 
 -10   6  10        1.78       -0.30      5.48 o 
  -9   6  10      299.69      323.73     16.15 o 
  -8   6  10      229.13      249.44      4.96 o 
  -7   6  10       56.43       64.87      3.21 o 
  -6   6  10       19.89       21.08      3.12 o 
  -5   6  10       55.57       59.59      3.18 o 
  -4   6  10      352.85      385.52     11.37 o 
  -3   6  10      404.17      425.67     11.06 o 
  -2   6  10      934.10      945.72     20.92 o 
  -1   6  10      205.21      215.91      3.32 o 
   0   6  10       68.37       75.05      2.99 o 
   1   6  10      981.00      869.70     10.20 o 
   2   6  10      888.97      935.61     27.69 o 
   3   6  10      281.70      274.98      5.55 o 
   4   6  10       61.00       57.03      6.33 o 
   5   6  10       42.21       40.18      3.27 o 
   6   6  10      405.10      395.23     12.49 o 
   7   6  10        0.84        3.84      3.63 o 
   8   6  10       80.56       89.39      6.66 o 
 -11   7  10       42.61       40.27      6.04 o 
 -10   7  10       55.07       60.81     15.87 o 
  -9   7  10      226.09      223.08      6.21 o 
  -8   7  10       11.75       17.34      5.25 o 
  -7   7  10       26.59       35.83      3.54 o 
  -6   7  10       32.82       45.26      3.25 o 
  -5   7  10       69.16       80.52      3.09 o 
  -4   7  10       15.65       18.89      3.07 o 
  -3   7  10      950.96      935.53     16.86 o 
  -2   7  10      415.52      415.81      6.46 o 
  -1   7  10        0.05        1.74      2.45 o 
   0   7  10     1770.21     1852.69     60.90 o 
   1   7  10      891.54      850.84     14.03 o 
   2   7  10      188.62      177.56      6.48 o 
   3   7  10      165.57      180.71      9.46 o 
   4   7  10       79.11       72.90      4.10 o 
   5   7  10      174.33      159.95      5.53 o 
   6   7  10      118.12      132.72      7.11 o 
   7   7  10       11.45       12.48      4.61 o 
 -11   8  10        2.57        3.68      6.20 o 
 -10   8  10      178.12      184.37      8.61 o 
  -9   8  10       32.71       28.20      4.69 o 
  -8   8  10      102.01      106.41      6.59 o 
  -7   8  10        3.82        6.72      4.06 o 
  -6   8  10      105.92      111.70      3.70 o 
  -5   8  10      110.65      121.22      4.05 o 
  -4   8  10       29.82       35.18      2.68 o 
  -3   8  10       74.81       83.42      2.67 o 
  -2   8  10       14.43       13.40      2.71 o 
  -1   8  10        0.65        5.99      2.69 o 
   0   8  10      243.50      225.01      4.50 o 
   1   8  10        9.61        6.19      2.73 o 
   2   8  10       38.55       40.63      3.62 o 
   3   8  10       37.56       39.20      8.59 o 
   4   8  10        8.20       14.67      3.55 o 
   5   8  10        4.29       11.25      3.85 o 
   6   8  10       64.28       74.68      4.43 o 
   7   8  10       32.72       31.84      4.39 o 
 -10   9  10       34.81       42.85      6.28 o 
  -9   9  10       33.82       33.61      4.16 o 
  -8   9  10     1099.31     1072.98     56.56 o 
  -7   9  10        1.27        6.32      3.88 o 
  -6   9  10      143.24      124.17      6.56 o 
  -5   9  10      366.40      347.89      5.02 o 
  -4   9  10      480.42      484.37     10.18 o 
  -3   9  10      323.76      313.30      5.22 o 
  -2   9  10       24.83       26.78      3.20 o 
  -1   9  10       28.69       28.80      2.86 o 
   0   9  10       12.70       16.32      2.90 o 
   1   9  10        7.22       12.25      3.18 o 
   2   9  10      131.70      123.50      6.25 o 
   3   9  10        9.07       15.17      3.71 o 
   4   9  10       40.68       40.32      7.44 o 
   5   9  10      199.90      198.99     10.41 o 
   6   9  10       25.22       22.62      4.42 o 
  -9  10  10      123.73      108.05     11.03 o 
  -8  10  10      170.37      180.35      7.71 o 
  -7  10  10       83.35       84.91      4.45 o 
  -6  10  10      317.51      321.88     11.03 o 
  -5  10  10        0.03        6.14      3.70 o 
  -4  10  10      304.40      296.29      4.89 o 
  -3  10  10        7.63        5.26      3.04 o 
  -2  10  10      217.06      225.69      3.95 o 
  -1  10  10     1147.42     1108.29     19.16 o 
   0  10  10        3.72        6.63      2.92 o 
   1  10  10      449.56      465.79     15.76 o 
   2  10  10      705.15      684.64     33.75 o 
   3  10  10       66.14       70.69      4.26 o 
   4  10  10      100.16      107.08      7.11 o 
   5  10  10        1.00        5.49      4.82 o 
  -7  11  10        2.67       10.97      6.15 o 
  -6  11  10       21.40       16.57      4.44 o 
  -5  11  10       49.50       43.58      4.30 o 
  -4  11  10       61.62       62.35      3.65 o 
  -3  11  10       39.47       34.60      3.72 o 
  -2  11  10      101.56       98.10      3.35 o 
  -1  11  10       11.42       14.64      2.91 o 
   0  11  10       45.57       48.38      3.32 o 
   1  11  10       66.18       59.68      3.76 o 
   2  11  10      102.99      103.25      4.24 o 
   3  11  10       10.83        9.93      4.38 o 
   4  11  10       16.24       22.20      7.58 o 
  -5  12  10       31.77       36.04      4.53 o 
  -4  12  10      391.33      377.48     22.41 o 
  -3  12  10      116.45      111.42      5.27 o 
  -2  12  10       95.72       79.18      5.69 o 
  -1  12  10      279.36      269.28     10.66 o 
   0  12  10       32.60       37.43      4.03 o 
   1  12  10      127.25      116.87      6.44 o 
   2  12  10       32.54       23.92     11.11 o 
 -13   1  11        7.22        0.58      4.63 o 
 -12   1  11      111.57      112.75      6.78 o 
 -11   1  11      144.56      155.97      6.43 o 
 -10   1  11        5.72        9.19      3.67 o 
  -9   1  11        3.12       12.14      2.96 o 
  -8   1  11      263.12      299.83      7.90 o 
  -7   1  11     1426.92     1415.81     15.48 o 
  -6   1  11       58.38       48.46      2.84 o 
  -5   1  11      228.92      219.42      3.63 o 
  -4   1  11     1080.55     1088.67     22.07 o 
  -3   1  11     1244.05     1318.00     39.38 o 
  -2   1  11     1722.65     1683.24     50.42 o 
  -1   1  11      101.69      110.03      5.27 o 
   0   1  11     1852.87     1896.75     97.94 o 
   1   1  11      153.71      156.99      5.98 o 
   2   1  11        0.69        6.48      2.53 o 
   3   1  11     1268.28     1226.61     45.83 o 
   4   1  11      507.50      479.26     28.68 o 
   5   1  11      998.04      913.12     44.66 o 
   6   1  11      299.28      301.99     18.24 o 
   7   1  11      274.20      271.14     12.17 o 
   8   1  11       40.32       41.46      4.74 o 
   9   1  11      386.28      354.05     25.62 o 
 -13   2  11       11.23       12.49      4.04 o 
 -12   2  11        0.51        6.71      4.82 o 
 -11   2  11       63.42       66.94      3.75 o 
 -10   2  11       68.50       80.58      4.28 o 
  -9   2  11      570.36      603.63     12.11 o 
  -8   2  11       34.50       38.88      2.70 o 
  -7   2  11      181.49      185.95      4.74 o 
  -6   2  11      804.08      792.86     14.97 o 
  -5   2  11      434.00      449.71      9.11 o 
  -4   2  11       14.90       14.63      2.62 o 
  -3   2  11        8.96       11.41      3.00 o 
  -2   2  11     2393.74     2530.91     85.58 o 
  -1   2  11      173.29      174.94      4.20 o 
   0   2  11      912.39      870.20     26.48 o 
   1   2  11      250.04      267.72     10.60 o 
   2   2  11      853.42      876.41     30.24 o 
   3   2  11        7.78       37.83     11.34 o 
   4   2  11     2044.57     2007.20    125.54 o 
   5   2  11       27.06       31.00      2.43 o 
   6   2  11      161.71      152.59      3.90 o 
   7   2  11      140.39      132.09      9.94 o 
   8   2  11       34.08       38.62      5.37 o 
 -13   3  11        6.75        5.66      5.36 o 
 -12   3  11        1.05        4.07      4.31 o 
 -11   3  11       75.24       80.36      4.45 o 
 -10   3  11      370.42      366.28     14.22 o 
  -9   3  11       10.07       11.16      2.88 o 
  -8   3  11      123.23      119.61      3.73 o 
  -7   3  11      104.57      113.36      5.68 o 
  -6   3  11      304.05      300.03      6.43 o 
  -5   3  11      518.91      504.54      9.84 o 
  -4   3  11        3.23       11.35      2.54 o 
  -3   3  11        0.76        6.03      2.33 o 
  -2   3  11      138.56      149.43      4.86 o 
  -1   3  11      261.78      246.39      8.73 o 
   0   3  11      534.58      545.54     14.24 o 
   1   3  11        6.85       10.11      2.68 o 
   2   3  11        1.14        8.42      2.30 o 
   3   3  11      100.91      122.42      6.67 o 
   4   3  11       99.88       82.65      5.50 o 
   5   3  11      133.51      131.42      8.45 o 
   6   3  11       18.34       26.05      2.96 o 
   7   3  11        2.20       -1.46      4.51 o 
   8   3  11       66.53       65.62      4.89 o 
 -12   4  11      320.16      283.81     12.92 o 
 -11   4  11       33.11       34.77      4.21 o 
 -10   4  11        5.02        3.65      3.45 o 
  -9   4  11       16.44       17.86      3.58 o 
  -8   4  11      202.22      205.40      5.86 o 
  -7   4  11       32.23       38.94      3.17 o 
  -6   4  11      506.01      532.08      5.16 o 
  -5   4  11      285.58      297.53      5.58 o 
  -4   4  11     1353.40     1330.42     19.79 o 
  -3   4  11     2064.41     2209.40     47.12 o 
  -2   4  11      452.15      428.79      8.95 o 
  -1   4  11      495.20      438.91     18.95 o 
   0   4  11      414.72      433.42     16.46 o 
   1   4  11      250.32      198.29      6.83 o 
   2   4  11       80.22      108.20      3.54 o 
   3   4  11        5.76        8.07      2.53 o 
   4   4  11        0.07        0.49      2.34 o 
   5   4  11     1147.08     1150.18     47.40 o 
   6   4  11      342.01      351.27      5.93 o 
   7   4  11      231.38      214.26     10.92 o 
   8   4  11       70.05       70.59      4.38 o 
 -12   5  11      168.93      163.96     10.20 o 
 -11   5  11      574.59      529.77     16.55 o 
 -10   5  11      209.06      203.75     10.56 o 
  -9   5  11       46.69       50.02      4.51 o 
  -8   5  11     1423.99     1499.83     49.33 o 
  -7   5  11      450.48      453.49     16.60 o 
  -6   5  11       28.86       32.93      3.05 o 
  -5   5  11      224.30      217.12      3.83 o 
  -4   5  11        0.95        2.22      2.79 o 
  -3   5  11       40.09       52.01      2.85 o 
  -2   5  11        8.50       14.18      3.11 o 
  -1   5  11      691.03      678.07     15.13 o 
   0   5  11       90.79       88.07      2.93 o 
   1   5  11      736.22      707.22     17.62 o 
   2   5  11     1483.35     1489.40     42.63 o 
   3   5  11      222.86      215.37      8.35 o 
   4   5  11       99.62       77.74      2.81 o 
   5   5  11      625.04      613.12     15.29 o 
   6   5  11      253.91      231.27     10.35 o 
   7   5  11      193.03      202.96     15.01 o 
   8   5  11        6.33        9.07      4.28 o 
 -11   6  11       27.28       39.60      6.23 o 
 -10   6  11       53.36       50.91      5.18 o 
  -9   6  11        0.14       -1.36      5.07 o 
  -8   6  11       97.53      119.28      4.11 o 
  -7   6  11        8.17       10.59      3.22 o 
  -6   6  11     1290.88     1292.96     32.16 o 
  -5   6  11       52.98       55.81      3.27 o 
  -4   6  11       59.67       74.04      3.90 o 
  -3   6  11     1293.80     1359.55     30.93 o 
  -2   6  11        0.08        2.92      2.43 o 
  -1   6  11      562.96      540.36     12.16 o 
   0   6  11        2.76        8.61      2.27 o 
   1   6  11      261.52      241.46      5.12 o 
   2   6  11      416.00      401.72     10.02 o 
   3   6  11        0.13        7.39      4.79 o 
   4   6  11      217.00      203.56      7.58 o 
   5   6  11      293.72      301.12      5.05 o 
   6   6  11        8.58        9.95      4.35 o 
   7   6  11       22.80       35.02      4.22 o 
 -11   7  11       99.50      103.35      7.58 o 
 -10   7  11      115.37      109.92     22.27 o 
  -9   7  11       38.98       45.89      4.99 o 
  -8   7  11        4.83       10.85      4.50 o 
  -7   7  11       50.54       47.50      3.39 o 
  -6   7  11       36.62       26.86      3.90 o 
  -5   7  11       70.36       73.42      3.25 o 
  -4   7  11      785.07      820.79     12.37 o 
  -3   7  11       60.37       69.41      3.16 o 
  -2   7  11        8.78       14.88      2.52 o 
  -1   7  11      106.77      114.56      4.59 o 
   0   7  11       82.64       87.71      4.88 o 
   1   7  11      235.00      259.20      8.86 o 
   2   7  11       24.93       29.27      3.15 o 
   3   7  11        1.00        5.00      3.10 o 
   4   7  11      116.89      106.67      4.11 o 
   5   7  11       40.39       43.45      4.04 o 
   6   7  11      443.56      407.78     15.80 o 
   7   7  11       69.74       57.08      4.54 o 
 -10   8  11      181.57      169.03     11.06 o 
  -9   8  11       13.64       19.33      6.80 o 
  -8   8  11       89.72       79.56      9.93 o 
  -7   8  11      259.45      286.35     16.55 o 
  -6   8  11       49.40       57.62      3.20 o 
  -5   8  11      114.42      121.07      3.64 o 
  -4   8  11       38.16       38.55      2.67 o 
  -3   8  11       96.46      103.75      4.04 o 
  -2   8  11       90.61       88.97      4.77 o 
  -1   8  11        9.02       12.72      2.59 o 
   0   8  11      522.57      523.01      7.72 o 
   1   8  11       56.10       68.47      3.42 o 
   2   8  11      269.47      273.65      9.41 o 
   3   8  11      365.48      339.71     20.97 o 
   4   8  11      204.58      210.79      8.57 o 
   5   8  11       11.55       13.72      3.96 o 
   6   8  11        5.84        1.27      3.98 o 
  -9   9  11        0.47        5.31      5.85 o 
  -8   9  11       49.41       63.33      5.79 o 
  -7   9  11     1442.55     1382.17     42.27 o 
  -6   9  11       16.27       15.73      3.86 o 
  -5   9  11      204.00      211.00      5.33 o 
  -4   9  11      460.70      467.37     10.71 o 
  -3   9  11       10.50       16.72      3.57 o 
  -2   9  11      178.20      176.06      3.61 o 
  -1   9  11       15.28       11.53      2.87 o 
   0   9  11      117.69      131.71      3.58 o 
   1   9  11      128.28      129.16      5.74 o 
   2   9  11      197.00      193.32      5.47 o 
   3   9  11      322.86      307.77      9.77 o 
   4   9  11      166.69      166.94     11.57 o 
   5   9  11       70.60       67.43      4.60 o 
  -8  10  11       86.04       82.08      4.78 o 
  -7  10  11       62.17       56.55      4.08 o 
  -6  10  11       11.23       12.34      3.04 o 
  -5  10  11        0.43        6.68      3.77 o 
  -4  10  11       35.24       39.35      2.87 o 
  -3  10  11      203.20      205.02      6.59 o 
  -2  10  11       72.83       78.14      3.19 o 
  -1  10  11        0.51        0.73      2.96 o 
   0  10  11        0.30        0.43      3.14 o 
   1  10  11       20.83       23.83      3.13 o 
   2  10  11       20.11       14.27      3.65 o 
   3  10  11        1.62       -4.04      4.04 o 
   4  10  11       16.76       20.81      4.58 o 
  -6  11  11       91.84       76.40      4.29 o 
  -5  11  11       13.41       16.10      3.42 o 
  -4  11  11       99.45       95.75      3.98 o 
  -3  11  11      182.35      183.99      4.69 o 
  -2  11  11       41.94       34.66      3.61 o 
  -1  11  11       50.19       49.31      3.60 o 
   0  11  11       53.01       50.06      4.05 o 
   1  11  11       56.52       47.27      4.41 o 
   2  11  11        4.41        2.93      3.82 o 
  -4  12  11       40.12       42.86      5.58 o 
  -3  12  11        7.12        7.74      3.75 o 
  -2  12  11        1.14       -1.97      3.53 o 
  -1  12  11       71.04       58.02      3.57 o 
 -12   0  12       75.27       84.03     11.68 o 
 -11   0  12       13.09       13.35      6.47 o 
 -10   0  12      154.99      155.24      4.78 o 
  -9   0  12      201.40      199.92      9.32 o 
  -8   0  12       84.72       64.14      4.18 o 
  -7   0  12      921.04      808.61      7.46 o 
  -6   0  12      585.91      537.48     15.43 o 
  -5   0  12       11.72       17.84      4.69 o 
  -4   0  12     1810.84     1749.59     53.20 o 
  -3   0  12      540.87      563.73     39.97 o 
  -2   0  12     3906.55     3959.22    419.69 o 
  -1   0  12      791.10      800.53     57.00 o 
   0   0  12      921.17      882.04     77.36 o 
   1   0  12      115.78      113.25     12.31 o 
   2   0  12      579.75      560.99     22.86 o 
   3   0  12        7.52        6.59      3.93 o 
   4   0  12      153.72      138.88     11.02 o 
   5   0  12      485.96      468.28     28.73 o 
   6   0  12       51.42       51.70     14.99 o 
   7   0  12      172.16      160.68     11.10 o 
   8   0  12       34.93       24.05      4.13 o 
 -12   1  12      668.70      637.68     14.98 o 
 -11   1  12      136.18      129.63      4.62 o 
 -10   1  12       42.49       40.54      3.13 o 
  -9   1  12      372.86      365.20      7.42 o 
  -8   1  12       52.99       53.47      2.84 o 
  -7   1  12       83.09       79.60      2.74 o 
  -6   1  12      185.91      191.37      4.68 o 
  -5   1  12      931.52     1011.48     24.95 o 
  -4   1  12     1529.00     1483.56     12.14 o 
  -3   1  12      273.35      260.93      9.12 o 
  -2   1  12     2374.09     2361.17     73.21 o 
  -1   1  12      233.58      230.73      4.65 o 
   0   1  12      652.23      658.38     23.05 o 
   1   1  12     2165.57     2172.03    103.82 o 
   2   1  12      769.42      778.32     30.96 o 
   3   1  12       75.89       80.24      4.76 o 
   4   1  12       10.31       13.85      3.26 o 
   5   1  12      229.25      232.76     17.79 o 
   6   1  12       58.68       51.29      5.76 o 
   7   1  12      116.18      114.32      3.87 o 
   8   1  12       20.38       23.83      4.05 o 
 -12   2  12       75.25       69.38      4.34 o 
 -11   2  12       44.41       42.17      4.02 o 
 -10   2  12      328.71      320.03     10.36 o 
  -9   2  12      102.36      100.72      3.35 o 
  -8   2  12       18.31       19.45      2.64 o 
  -7   2  12       18.44       28.57      3.00 o 
  -6   2  12      821.36      818.81     14.76 o 
  -5   2  12       62.50       51.94      2.80 o 
  -4   2  12     1178.08     1249.05     25.65 o 
  -3   2  12     2254.63     2227.48     61.89 o 
  -2   2  12      209.63      213.35      8.39 o 
  -1   2  12     1582.35     1622.60     51.11 o 
   0   2  12       39.96       41.29      2.48 o 
   1   2  12        0.87        2.22      2.59 o 
   2   2  12      518.32      537.90     14.99 o 
   3   2  12       53.99       51.29      4.82 o 
   4   2  12      154.25      151.86      6.43 o 
   5   2  12        1.82        2.66      2.68 o 
   6   2  12        0.06        1.91      2.88 o 
   7   2  12       67.98       75.92      3.57 o 
   8   2  12       20.57       18.41      4.34 o 
 -12   3  12      218.69      203.56      5.00 o 
 -11   3  12      839.31      836.35     29.62 o 
 -10   3  12       17.01       19.68      3.91 o 
  -9   3  12       36.45       35.13      3.06 o 
  -8   3  12       94.54      108.92      3.34 o 
  -7   3  12      120.70      117.34      4.30 o 
  -6   3  12       31.64       33.24      3.31 o 
  -5   3  12        0.03        2.21      2.51 o 
  -4   3  12      135.28      129.28      3.39 o 
  -3   3  12      410.56      424.09     11.07 o 
  -2   3  12       10.16       13.02      2.38 o 
  -1   3  12      876.24      918.11     38.19 o 
   0   3  12       95.46      102.52      4.27 o 
   1   3  12       87.26       80.74      3.19 o 
   2   3  12      562.43      552.98     17.94 o 
   3   3  12        0.85        3.21      2.83 o 
   4   3  12      367.68      348.26     16.47 o 
   5   3  12       28.06       26.06      3.30 o 
   6   3  12      113.74      118.98      8.15 o 
   7   3  12      154.59      141.74     10.09 o 
 -12   4  12        3.71        6.39      3.94 o 
 -11   4  12      241.08      242.24      5.77 o 
 -10   4  12      234.04      229.18      8.37 o 
  -9   4  12       28.20       32.64      3.23 o 
  -8   4  12       11.41       12.52      3.16 o 
  -7   4  12       53.79       51.02      3.19 o 
  -6   4  12      108.59      132.32      3.55 o 
  -5   4  12       59.11       57.01      2.82 o 
  -4   4  12      600.30      619.08     15.47 o 
  -3   4  12     1014.97      994.07     28.74 o 
  -2   4  12        4.22        6.49      3.00 o 
  -1   4  12       88.59       93.59      3.15 o 
   0   4  12     1231.03     1197.09     43.27 o 
   1   4  12       15.41       12.54      2.48 o 
   2   4  12       77.60       73.85      3.07 o 
   3   4  12      184.54      192.25     12.20 o 
   4   4  12       24.77       20.14      2.68 o 
   5   4  12        5.40       10.95      2.74 o 
   6   4  12      490.94      469.63     23.20 o 
   7   4  12       27.20       33.01      3.81 o 
 -11   5  12       28.91       26.87      4.67 o 
 -10   5  12       81.31       72.96      5.12 o 
  -9   5  12        5.25        4.10      3.39 o 
  -8   5  12       30.06       31.23      3.61 o 
  -7   5  12       53.00       51.18      3.37 o 
  -6   5  12      181.66      176.30      5.82 o 
  -5   5  12      207.87      243.06      4.29 o 
  -4   5  12      355.74      357.81     11.95 o 
  -3   5  12      337.39      302.04      6.41 o 
  -2   5  12       82.79       98.70      4.30 o 
  -1   5  12       19.38       14.69      2.40 o 
   0   5  12       20.77       15.13      2.39 o 
   1   5  12       21.06       22.52      2.50 o 
   2   5  12       13.15       13.46      2.68 o 
   3   5  12       18.42       16.98      2.82 o 
   4   5  12        4.64        4.21      3.46 o 
   5   5  12       39.03       41.37      3.44 o 
   6   5  12      223.98      207.14      5.70 o 
   7   5  12        4.03       10.36      4.93 o 
 -11   6  12      140.51      145.92      9.41 o 
 -10   6  12      228.34      227.14     14.38 o 
  -9   6  12       18.71       28.41      4.14 o 
  -8   6  12       46.74       51.17      4.15 o 
  -7   6  12       87.95       97.46      3.36 o 
  -6   6  12       19.29       17.26      2.88 o 
  -5   6  12       11.68       18.08      3.41 o 
  -4   6  12      567.19      589.36     16.03 o 
  -3   6  12        0.85        5.09      3.38 o 
  -2   6  12        0.99        6.16      2.59 o 
  -1   6  12      778.53      808.96     24.99 o 
   0   6  12      301.44      321.02     10.77 o 
   1   6  12       15.21       24.02      2.69 o 
   2   6  12       62.35       56.17      3.36 o 
   3   6  12      165.76      154.21      3.74 o 
   4   6  12       19.69       23.80      2.62 o 
   5   6  12      360.00      339.43     17.07 o 
   6   6  12       43.34       56.39      4.32 o 
 -10   7  12      180.24      166.86      7.36 o 
  -9   7  12       22.87       19.18      5.93 o 
  -8   7  12       20.23       19.62      3.54 o 
  -7   7  12      299.46      302.09      8.47 o 
  -6   7  12       26.53       26.90      3.39 o 
  -5   7  12      496.42      498.48      6.48 o 
  -4   7  12       23.80       32.54      3.37 o 
  -3   7  12       99.82      100.69      3.85 o 
  -2   7  12      909.18      951.81     27.26 o 
  -1   7  12       46.17       48.79      3.11 o 
   0   7  12       53.57       46.17      2.71 o 
   1   7  12       33.98       42.53      2.96 o 
   2   7  12      149.15      151.86      3.97 o 
   3   7  12        0.05       -0.64      3.59 o 
   4   7  12      155.46      122.18      3.92 o 
   5   7  12        3.21        3.79      4.03 o 
   6   7  12       15.23       18.42      3.97 o 
 -10   8  12        0.43       -8.32     10.65 o 
  -9   8  12      104.07       91.89      5.50 o 
  -8   8  12       88.04       82.92      4.73 o 
  -7   8  12      247.61      270.31      9.98 o 
  -6   8  12      193.53      200.68      4.82 o 
  -5   8  12       34.48       38.40      4.03 o 
  -4   8  12      126.23      115.51      3.69 o 
  -3   8  12      473.72      487.05     11.22 o 
  -2   8  12       26.37       32.38      3.37 o 
  -1   8  12      187.23      187.62      6.05 o 
   0   8  12       80.86       80.10      3.81 o 
   1   8  12        3.64        5.36      3.42 o 
   2   8  12      272.54      270.30      9.83 o 
   3   8  12        9.25       18.56      3.53 o 
   4   8  12      172.55      134.95      4.71 o 
   5   8  12       27.61       25.90      4.16 o 
  -8   9  12      131.73      129.73     13.61 o 
  -7   9  12        0.32       -1.08      4.79 o 
  -6   9  12       28.46       29.77      3.97 o 
  -5   9  12       17.61       22.50      3.84 o 
  -4   9  12      190.66      198.49      7.31 o 
  -3   9  12      239.85      266.05      8.97 o 
  -2   9  12      426.67      469.55     21.30 o 
  -1   9  12       18.85       19.70      3.21 o 
   0   9  12        6.38        9.56      3.25 o 
   1   9  12      191.22      197.12      9.03 o 
   2   9  12       64.94       60.31      4.29 o 
   3   9  12        0.65        2.23      4.02 o 
   4   9  12       25.32       28.08      6.54 o 
  -7  10  12       38.47       41.20      4.28 o 
  -6  10  12       61.19       64.33      4.88 o 
  -5  10  12       87.18       82.99      4.03 o 
  -4  10  12       77.52       78.46      4.40 o 
  -3  10  12        2.93        0.52      3.22 o 
  -2  10  12        0.29       -0.97      4.00 o 
  -1  10  12       98.05      110.85      3.76 o 
   0  10  12      137.62      146.66      5.50 o 
   1  10  12       80.30       65.81      4.51 o 
   2  10  12        0.01        4.47      3.77 o 
   3  10  12       40.40       37.11      9.36 o 
  -5  11  12      303.73      283.14      8.57 o 
  -4  11  12      211.68      212.15      5.00 o 
  -3  11  12        1.43        1.72      3.74 o 
  -2  11  12      260.22      249.05     11.96 o 
  -1  11  12      360.06      322.05     19.75 o 
   0  11  12        0.12        5.04      4.04 o 
 -12   1  13       27.15       35.63      5.24 o 
 -11   1  13      227.59      225.68     10.47 o 
 -10   1  13      421.17      377.25      5.56 o 
  -9   1  13       24.23       34.67      3.00 o 
  -8   1  13       42.31       45.09      3.05 o 
  -7   1  13      204.38      204.55      7.05 o 
  -6   1  13        2.85        8.98      2.47 o 
  -5   1  13      157.01      136.80      3.70 o 
  -4   1  13      566.30      555.72     11.33 o 
  -3   1  13     1055.92     1098.76     28.25 o 
  -2   1  13       11.65       12.33      2.67 o 
  -1   1  13      935.32      958.52     53.58 o 
   0   1  13      590.38      581.37     10.18 o 
   1   1  13      215.69      235.24     11.69 o 
   2   1  13      221.22      215.03      6.68 o 
   3   1  13      343.56      361.25     22.32 o 
   4   1  13       42.57       45.75      3.01 o 
   5   1  13       26.71       25.92      2.83 o 
   6   1  13      169.39      174.03     15.88 o 
   7   1  13        7.37        1.97      3.22 o 
 -12   2  13      223.57      217.90     12.93 o 
 -11   2  13      304.22      285.43     11.89 o 
 -10   2  13       11.22       20.85      3.33 o 
  -9   2  13       88.16       91.90      3.10 o 
  -8   2  13      753.33      764.57     20.49 o 
  -7   2  13     1044.20     1010.32      8.13 o 
  -6   2  13      462.60      462.24     10.47 o 
  -5   2  13      425.27      463.62      9.54 o 
  -4   2  13      404.45      405.85     13.51 o 
  -3   2  13      112.36       96.81      3.47 o 
  -2   2  13      322.28      335.47     19.47 o 
  -1   2  13       32.47       38.58      5.67 o 
   0   2  13        2.43        5.58      2.27 o 
   1   2  13      183.18      180.62      7.25 o 
   2   2  13      465.91      479.95     21.95 o 
   3   2  13      416.74      436.94     10.68 o 
   4   2  13      102.33       98.50      4.30 o 
   5   2  13      216.89      233.91     24.18 o 
   6   2  13      545.01      528.31     48.42 o 
   7   2  13       73.28       73.77      8.80 o 
 -12   3  13       97.34       96.00      9.36 o 
 -11   3  13        7.09       11.26      4.86 o 
 -10   3  13      148.43      133.47      4.41 o 
  -9   3  13        9.53       10.87      3.01 o 
  -8   3  13       86.44       88.25      3.99 o 
  -7   3  13      250.60      233.34      7.81 o 
  -6   3  13        9.03       11.81      3.16 o 
  -5   3  13       53.26       50.18      3.56 o 
  -4   3  13      130.46      125.37      3.56 o 
  -3   3  13       28.28       23.76      3.05 o 
  -2   3  13      759.24      683.87     17.88 o 
  -1   3  13       34.53       40.36      4.24 o 
   0   3  13      480.27      493.14     14.67 o 
   1   3  13       41.49       35.65      2.83 o 
   2   3  13        1.77        4.41      2.52 o 
   3   3  13      207.47      174.49      7.93 o 
   4   3  13       12.63       16.98      2.76 o 
   5   3  13      160.69      143.45      9.11 o 
   6   3  13        0.49        6.45      3.50 o 
   7   3  13       96.06       94.90      7.88 o 
 -11   4  13      247.01      239.13      5.70 o 
 -10   4  13      271.37      268.89      7.82 o 
  -9   4  13       52.22       55.95      3.76 o 
  -8   4  13      215.22      224.44      4.38 o 
  -7   4  13       14.16       17.95      3.32 o 
  -6   4  13       59.04       62.72      3.54 o 
  -5   4  13        6.22        8.61      2.85 o 
  -4   4  13       13.28       13.82      2.86 o 
  -3   4  13      215.12      206.00      3.63 o 
  -2   4  13       87.57      100.94      4.50 o 
  -1   4  13        0.06        6.02      2.91 o 
   0   4  13       16.11       18.35      2.82 o 
   1   4  13      586.55      576.88     23.57 o 
   2   4  13       68.96       76.07      3.50 o 
   3   4  13      189.25      193.76      7.15 o 
   4   4  13       25.62       27.36      3.34 o 
   5   4  13      152.41      134.70      8.16 o 
   6   4  13        2.22        0.11      3.59 o 
 -11   5  13      231.12      184.95      7.52 o 
 -10   5  13      289.87      316.70     22.26 o 
  -9   5  13      492.46      505.40     20.57 o 
  -8   5  13      278.40      273.50      4.93 o 
  -7   5  13      535.02      565.80      8.67 o 
  -6   5  13     1090.06     1105.51      8.26 o 
  -5   5  13       48.06       51.80      3.54 o 
  -4   5  13        5.32       12.06      3.45 o 
  -3   5  13      211.23      238.33      8.66 o 
  -2   5  13      132.22      129.04      3.61 o 
  -1   5  13      315.24      338.02     16.26 o 
   0   5  13      516.42      524.87     23.79 o 
   1   5  13      195.80      205.28     10.30 o 
   2   5  13       36.62       39.26      3.12 o 
   3   5  13       82.95       83.63      4.24 o 
   4   5  13     1052.13      996.35     36.63 o 
   5   5  13       13.73       12.15      3.66 o 
   6   5  13      135.72      145.04      4.88 o 
 -10   6  13       20.65       24.12      5.36 o 
  -9   6  13       22.83       21.74      4.32 o 
  -8   6  13      177.64      177.63      4.84 o 
  -7   6  13        0.06        0.88      3.38 o 
  -6   6  13      130.42      115.70      3.68 o 
  -5   6  13       14.25       11.20      3.66 o 
  -4   6  13      452.44      455.86      9.94 o 
  -3   6  13        0.98        3.79      2.84 o 
  -2   6  13      631.68      659.65     18.31 o 
  -1   6  13      711.06      715.15     11.18 o 
   0   6  13        1.54        3.48      2.48 o 
   1   6  13      379.26      350.69      9.88 o 
   2   6  13      394.65      398.71     17.63 o 
   3   6  13        1.26       -0.22      3.29 o 
   4   6  13      114.81      120.20      6.90 o 
   5   6  13      274.65      247.23     15.72 o 
 -10   7  13       35.94       49.54      6.44 o 
  -9   7  13       56.29       53.00      4.05 o 
  -8   7  13        0.24        2.36      3.57 o 
  -7   7  13       76.52       87.99      4.21 o 
  -6   7  13       13.48       21.69      3.86 o 
  -5   7  13        0.07       -2.00      3.51 o 
  -4   7  13      251.93      253.90      7.89 o 
  -3   7  13        9.12       15.47      2.96 o 
  -2   7  13       49.30       57.88      4.67 o 
  -1   7  13      236.80      222.78      4.76 o 
   0   7  13        9.12        8.36      2.70 o 
   1   7  13        0.24        4.16      2.91 o 
   2   7  13      146.62      159.32      8.11 o 
   3   7  13       22.46       30.95      4.41 o 
   4   7  13       93.79      117.21      5.08 o 
   5   7  13       49.10       47.04      5.06 o 
  -9   8  13       21.43       30.29      6.17 o 
  -8   8  13      566.55      577.98     48.81 o 
  -7   8  13      394.28      417.79     16.46 o 
  -6   8  13       63.76       85.12      4.46 o 
  -5   8  13      531.54      559.45      8.46 o 
  -4   8  13      121.85      139.49      3.84 o 
  -3   8  13        1.49        8.03      3.58 o 
  -2   8  13        5.26        4.89      2.70 o 
  -1   8  13      100.11       97.24      3.31 o 
   0   8  13      102.09      106.80      3.75 o 
   1   8  13       79.21       95.17      5.78 o 
   2   8  13      293.72      299.48     15.37 o 
   3   8  13      413.35      416.04     18.28 o 
   4   8  13       13.07       12.37      4.18 o 
  -8   9  13        8.93       15.94      7.80 o 
  -7   9  13       19.87       16.29      5.00 o 
  -6   9  13        0.29        2.55      3.44 o 
  -5   9  13       13.81       13.20      3.46 o 
  -4   9  13       36.56       41.62      3.96 o 
  -3   9  13      179.97      181.79     10.37 o 
  -2   9  13      127.15      147.06      5.29 o 
  -1   9  13      232.74      240.19      9.78 o 
   0   9  13      536.79      537.43     20.59 o 
   1   9  13       83.51       65.00      4.17 o 
   2   9  13       64.64       57.80      5.43 o 
   3   9  13      350.76      340.10     12.38 o 
  -6  10  13       13.37       12.47      4.11 o 
  -5  10  13        0.72       -0.63      4.26 o 
  -4  10  13        0.10        2.35      4.08 o 
  -3  10  13      301.39      297.40     10.84 o 
  -2  10  13       27.38       39.43      4.40 o 
  -1  10  13      234.05      195.49      5.98 o 
   0  10  13      233.66      225.56     11.94 o 
   1  10  13       19.14       14.81      3.98 o 
 -11   0  14       36.10       28.13      7.07 o 
 -10   0  14        0.07        2.61      4.55 o 
  -9   0  14        5.58        9.69      4.29 o 
  -8   0  14       11.23       13.09      4.05 o 
  -7   0  14       99.30       83.49      4.24 o 
  -6   0  14       13.06       23.25      4.37 o 
  -5   0  14      540.32      538.70     19.83 o 
  -4   0  14      211.64      200.69      7.70 o 
  -3   0  14      372.53      397.65     10.23 o 
  -2   0  14      533.21      562.21     31.59 o 
  -1   0  14       59.25       65.47      4.69 o 
   0   0  14      520.88      500.52     25.50 o 
   1   0  14      126.50      122.87      9.89 o 
   2   0  14        4.84        5.18      3.48 o 
   3   0  14       18.76       17.83      4.44 o 
   4   0  14      420.86      451.42     49.39 o 
   5   0  14      179.72      183.21     26.93 o 
   6   0  14      320.28      290.83     23.23 o 
 -11   1  14        5.01       10.36      4.05 o 
 -10   1  14       71.29       75.68      3.56 o 
  -9   1  14      156.52      158.43      3.79 o 
  -8   1  14      216.92      186.57      3.45 o 
  -7   1  14       13.38       12.24      2.41 o 
  -6   1  14       33.53       33.72      2.91 o 
  -5   1  14      313.34      296.52      5.66 o 
  -4   1  14      382.58      396.54      6.21 o 
  -3   1  14      333.49      346.07     10.00 o 
  -2   1  14       60.10       54.79      2.67 o 
  -1   1  14        0.85        1.08      2.97 o 
   0   1  14      143.54      165.03      9.02 o 
   1   1  14      151.49      150.79      5.64 o 
   2   1  14       43.57       35.81      2.58 o 
   3   1  14       22.49       26.17      3.00 o 
   4   1  14       20.79       20.40      3.09 o 
   5   1  14        6.17        3.27      3.52 o 
   6   1  14       39.96       38.87      4.24 o 
 -11   2  14      266.68      267.89      8.18 o 
 -10   2  14        0.83       -0.88      3.82 o 
  -9   2  14        5.92        5.40      3.51 o 
  -8   2  14      848.47      830.48     20.70 o 
  -7   2  14      244.46      259.93      9.76 o 
  -6   2  14        3.46        5.15      2.71 o 
  -5   2  14      219.99      194.99      5.75 o 
  -4   2  14        8.82       14.17      3.09 o 
  -3   2  14       14.40       15.48      3.03 o 
  -2   2  14        3.49        6.55      3.02 o 
  -1   2  14      439.95      428.43     16.23 o 
   0   2  14        5.80        9.33      3.02 o 
   1   2  14      113.35      105.67      4.45 o 
   2   2  14       48.89       53.69      3.51 o 
   3   2  14       53.38       53.11      3.47 o 
   4   2  14       57.61       48.47      3.22 o 
   5   2  14       27.32       29.98      3.40 o 
   6   2  14       72.98       67.28      3.75 o 
 -11   3  14      102.97       93.28      5.33 o 
 -10   3  14       13.67       11.70      3.34 o 
  -9   3  14       35.78       31.29      3.04 o 
  -8   3  14       47.31       42.76      3.35 o 
  -7   3  14      434.37      425.70     11.23 o 
  -6   3  14      248.77      261.23      4.29 o 
  -5   3  14        0.79        6.60      3.48 o 
  -4   3  14     2158.55     2180.86     23.10 o 
  -3   3  14      391.05      397.63     13.89 o 
  -2   3  14      422.30      458.98     10.72 o 
  -1   3  14      393.48      419.63     21.22 o 
   0   3  14       28.29       32.20      3.01 o 
   1   3  14       19.47       30.08      3.05 o 
   2   3  14       16.08       16.80      3.11 o 
   3   3  14      122.70      112.58      8.90 o 
   4   3  14        9.66        9.53      3.35 o 
   5   3  14      239.92      230.59     11.38 o 
   6   3  14      380.63      289.48     35.70 o 
 -11   4  14       44.89       35.86      4.73 o 
 -10   4  14       21.17       29.01      3.52 o 
  -9   4  14       36.16       34.06      3.85 o 
  -8   4  14       11.00       12.55      3.94 o 
  -7   4  14      199.73      188.32      4.38 o 
  -6   4  14      593.24      557.76      8.98 o 
  -5   4  14       53.53       57.28      3.53 o 
  -4   4  14        5.07        8.16      3.27 o 
  -3   4  14     1282.19     1195.41     31.56 o 
  -2   4  14      125.18      150.35      8.94 o 
  -1   4  14        8.77       10.08      2.68 o 
   0   4  14       58.04       63.86      4.23 o 
   1   4  14       18.29       27.45      3.70 o 
   2   4  14        0.78        5.85      3.30 o 
   3   4  14      288.51      267.09      6.87 o 
   4   4  14      143.95      137.72      6.09 o 
   5   4  14        1.57        5.68      3.38 o 
 -10   5  14      287.97      286.15     13.65 o 
  -9   5  14        0.32        4.50      3.58 o 
  -8   5  14        6.71        6.99      3.54 o 
  -7   5  14      173.38      184.65      5.27 o 
  -6   5  14        7.52        8.49      2.94 o 
  -5   5  14       60.08       58.76      3.55 o 
  -4   5  14       22.23       28.86      3.57 o 
  -3   5  14      242.40      232.17      8.75 o 
  -2   5  14       18.17       17.65      3.27 o 
  -1   5  14       28.81       32.70      2.78 o 
   0   5  14      118.53      101.13      4.33 o 
   1   5  14      122.79      129.46      3.68 o 
   2   5  14       39.97       38.09      3.47 o 
   3   5  14       74.60       67.87      3.62 o 
   4   5  14        0.06        3.90      2.92 o 
   5   5  14       15.06       13.01      3.84 o 
 -10   6  14       16.28       16.44      5.97 o 
  -9   6  14        0.56        1.52      3.80 o 
  -8   6  14        0.11        6.82      4.23 o 
  -7   6  14      327.77      321.87      6.41 o 
  -6   6  14       32.68       39.70      3.94 o 
  -5   6  14       11.02       19.45      3.58 o 
  -4   6  14       11.11        9.76      3.36 o 
  -3   6  14      498.02      551.14     18.06 o 
  -2   6  14       62.17       84.22      4.69 o 
  -1   6  14       56.36       52.46      4.17 o 
   0   6  14       13.26       27.83      3.67 o 
   1   6  14       36.38       43.71      3.30 o 
   2   6  14       58.11       57.51      3.97 o 
   3   6  14       24.92       26.72      3.78 o 
   4   6  14       64.75       57.14      4.11 o 
  -9   7  14        7.51        7.82      5.08 o 
  -8   7  14      330.51      347.59      8.10 o 
  -7   7  14      212.45      205.22      6.71 o 
  -6   7  14       72.30       77.41      3.83 o 
  -5   7  14      559.20      546.81     11.95 o 
  -4   7  14      751.90      758.64     14.85 o 
  -3   7  14       93.42       89.83      3.79 o 
  -2   7  14       38.82       32.37      3.34 o 
  -1   7  14      336.70      346.81     11.12 o 
   0   7  14      103.24       90.93      4.35 o 
   1   7  14       44.66       54.68      3.80 o 
   2   7  14       27.82       29.80      3.72 o 
   3   7  14       67.35       83.19      5.02 o 
  -8   8  14        3.46        6.15      5.81 o 
  -7   8  14        1.36        2.22      4.62 o 
  -6   8  14       44.59       47.30      4.48 o 
  -5   8  14       40.70       40.07      4.10 o 
  -4   8  14        7.14        7.32      3.51 o 
  -3   8  14        8.82        8.78      2.99 o 
  -2   8  14      177.38      181.91      6.66 o 
  -1   8  14       61.34       71.01      3.80 o 
   0   8  14       49.81       58.20      3.61 o 
   1   8  14       65.65       56.46      4.84 o 
   2   8  14       39.83       40.96      4.62 o 
  -6   9  14      128.33      116.70      5.51 o 
  -5   9  14       38.68       47.48      3.91 o 
  -4   9  14        1.85        6.74      3.80 o 
  -3   9  14       12.30       10.23      4.34 o 
  -2   9  14       27.61       20.43      4.04 o 
  -1   9  14       80.25       82.70      4.15 o 
   0   9  14       29.55       31.23      3.95 o 
   1   9  14       70.59       53.78      4.97 o 
 -11   1  15      262.26      254.12      6.97 o 
 -10   1  15       21.60       21.43      3.47 o 
  -9   1  15       97.88      112.73      3.67 o 
  -8   1  15      230.96      239.92      4.03 o 
  -7   1  15      168.29      165.18      5.38 o 
  -6   1  15        0.05        0.24      3.15 o 
  -5   1  15        1.84        4.59      2.71 o 
  -4   1  15       30.23       28.87      2.72 o 
  -3   1  15       75.91       77.18      3.91 o 
  -2   1  15      283.86      294.94     14.02 o 
  -1   1  15      428.37      436.66     22.81 o 
   0   1  15       93.74       95.56      3.54 o 
   1   1  15      356.72      334.55      8.68 o 
   2   1  15      131.48      135.71      6.16 o 
   3   1  15        2.62        2.61      3.12 o 
   4   1  15       55.21       56.10      3.55 o 
   5   1  15       14.32       14.48      3.37 o 
 -10   2  15      784.84      759.59     18.28 o 
  -9   2  15       31.96       29.81      3.66 o 
  -8   2  15      286.50      261.21      5.83 o 
  -7   2  15      117.35      128.78      4.68 o 
  -6   2  15        9.02       10.49      2.92 o 
  -5   2  15      193.64      194.90      4.17 o 
  -4   2  15      169.49      158.35      5.04 o 
  -3   2  15      419.33      414.61     19.49 o 
  -2   2  15      123.00      122.36      3.48 o 
  -1   2  15      881.59      871.00     26.26 o 
   0   2  15      782.04      783.48     25.75 o 
   1   2  15      139.34      131.71      6.76 o 
   2   2  15      373.53      327.31     16.15 o 
   3   2  15      544.30      569.40     35.13 o 
   4   2  15        0.01        0.26      3.24 o 
   5   2  15        2.03        1.89      3.87 o 
 -10   3  15       74.98       82.69      4.03 o 
  -9   3  15       47.51       54.02      3.74 o 
  -8   3  15       26.08       28.82      3.18 o 
  -7   3  15      189.87      188.80      4.27 o 
  -6   3  15       17.65       21.06      3.47 o 
  -5   3  15       65.90       86.68      3.32 o 
  -4   3  15        0.05        3.57      3.26 o 
  -3   3  15       36.91       36.84      3.02 o 
  -2   3  15        3.48        8.61      3.21 o 
  -1   3  15        1.89        2.89      3.03 o 
   0   3  15      109.63      123.67      5.35 o 
   1   3  15       45.98       61.38      5.19 o 
   2   3  15        2.58        5.86      2.80 o 
   3   3  15      130.06      130.20     10.91 o 
   4   3  15       53.65       49.46      3.75 o 
 -10   4  15      259.38      238.84      4.19 o 
  -9   4  15      309.63      334.30      7.07 o 
  -8   4  15      132.64      137.20      5.99 o 
  -7   4  15      409.63      429.27     10.11 o 
  -6   4  15      348.40      328.54      6.21 o 
  -5   4  15       12.31       13.19      2.94 o 
  -4   4  15       32.36       32.54      3.49 o 
  -3   4  15        0.11        3.01      3.73 o 
  -2   4  15       25.62       27.50      3.58 o 
  -1   4  15       58.79       67.94      5.45 o 
   0   4  15       50.81       49.16      3.26 o 
   1   4  15      240.75      261.15     17.38 o 
   2   4  15       59.46       63.28      3.20 o 
   3   4  15        4.14        7.00      3.25 o 
   4   4  15       90.82       81.81      5.79 o 
  -9   5  15      195.56      191.84      9.02 o 
  -8   5  15        0.21       -0.64      3.65 o 
  -7   5  15        1.99        4.82      4.04 o 
  -6   5  15       65.84       60.00      3.83 o 
  -5   5  15       57.29       46.22      4.12 o 
  -4   5  15       56.28       51.86      3.25 o 
  -3   5  15      593.66      567.46     12.20 o 
  -2   5  15      899.87      916.16     36.15 o 
  -1   5  15        1.26        5.76      3.32 o 
   0   5  15      535.50      571.12     30.98 o 
   1   5  15      298.00      276.16      9.10 o 
   2   5  15      144.52      142.16      7.74 o 
   3   5  15      118.55      111.32      4.06 o 
  -9   6  15      124.12      134.21     11.32 o 
  -8   6  15        0.01        1.61      3.79 o 
  -7   6  15        4.85       13.07      3.90 o 
  -6   6  15      154.21      149.45      4.11 o 
  -5   6  15       46.97       41.24      3.87 o 
  -4   6  15        5.48       -0.80      3.95 o 
  -3   6  15        2.10        1.95      3.03 o 
  -2   6  15      381.75      435.09     20.32 o 
  -1   6  15      136.37      130.98      6.53 o 
   0   6  15      113.66      114.25      5.29 o 
   1   6  15      241.41      236.62     10.50 o 
   2   6  15        6.26        5.87      4.12 o 
   3   6  15      117.16      110.89      4.15 o 
  -8   7  15      233.98      218.21     12.94 o 
  -7   7  15      194.23      193.24      4.98 o 
  -6   7  15        0.23        1.19      4.25 o 
  -5   7  15      231.95      251.51      8.07 o 
  -4   7  15      131.64      112.52      3.75 o 
  -3   7  15       15.17       17.46      3.61 o 
  -2   7  15        0.81        9.33      3.92 o 
  -1   7  15      218.47      217.65      8.31 o 
   0   7  15      142.52      140.16      4.42 o 
   1   7  15        0.01        2.26      4.06 o 
   2   7  15        1.07        3.95      4.04 o 
  -6   8  15       70.22       76.72      4.01 o 
  -5   8  15       69.26       65.38      4.61 o 
  -4   8  15        6.84        8.99      4.13 o 
  -3   8  15      185.42      200.74      5.70 o 
  -2   8  15      104.02      104.72      5.69 o 
  -1   8  15      420.03      444.15     22.08 o 
   0   8  15      541.60      544.08     25.92 o 
 -10   0  16      290.02      272.11      6.53 o 
  -9   0  16      124.49      136.84      4.95 o 
  -8   0  16      303.95      266.82      6.08 o 
  -7   0  16        0.07        3.07      3.86 o 
  -6   0  16      295.00      291.42      6.60 o 
  -5   0  16       12.61       15.21      4.30 o 
  -4   0  16        0.72        7.61      5.09 o 
  -3   0  16      104.80      123.29      6.59 o 
  -2   0  16      142.61      178.63     13.01 o 
  -1   0  16       23.27       20.12      4.24 o 
   0   0  16       89.16       96.73     10.90 o 
   1   0  16      328.89      325.42     15.45 o 
   2   0  16      104.09      102.15      9.05 o 
   3   0  16      297.19      247.42     26.28 o 
 -10   1  16       31.49       31.30      3.59 o 
  -9   1  16       26.84       24.65      3.50 o 
  -8   1  16        8.53       13.31      3.37 o 
  -7   1  16      628.39      633.29     19.19 o 
  -6   1  16      232.51      236.66      6.99 o 
  -5   1  16        5.73        9.25      3.16 o 
  -4   1  16      251.72      272.64      7.58 o 
  -3   1  16      118.44      110.04      4.77 o 
  -2   1  16       57.83       59.26      3.81 o 
  -1   1  16       79.75       99.61      4.13 o 
   0   1  16       20.26       21.70      3.08 o 
   1   1  16      144.61      154.54      6.68 o 
   2   1  16       66.79       69.75      3.57 o 
   3   1  16      199.89      208.38      4.98 o 
  -9   2  16        0.51        5.27      4.08 o 
  -8   2  16        0.03        1.00      3.05 o 
  -7   2  16        0.05        2.90      2.90 o 
  -6   2  16      400.71      393.89     10.17 o 
  -5   2  16       11.38       21.77      3.87 o 
  -4   2  16      117.86      109.35      3.47 o 
  -3   2  16       64.82       78.55      3.62 o 
  -2   2  16      278.70      280.73      4.71 o 
  -1   2  16        0.05        6.39      3.47 o 
   0   2  16      151.93      167.27      7.28 o 
   1   2  16       53.35       59.16      5.61 o 
   2   2  16        4.04        6.67      3.55 o 
   3   2  16      126.39      116.25      3.94 o 
  -9   3  16      222.57      196.95      6.83 o 
  -8   3  16       10.62       10.29      3.84 o 
  -7   3  16      612.71      548.05     15.86 o 
  -6   3  16      541.76      518.97      6.16 o 
  -5   3  16       47.85       51.51      3.12 o 
  -4   3  16       59.24       66.11      4.13 o 
  -3   3  16       34.61       38.93      3.22 o 
  -2   3  16      193.65      214.97      7.56 o 
  -1   3  16       61.14       50.68      3.11 o 
   0   3  16       13.93       10.45      3.44 o 
   1   3  16       30.81       40.21      3.28 o 
   2   3  16      432.49      425.02     13.93 o 
   3   3  16        0.53        4.41      3.81 o 
  -9   4  16        1.61        0.66      3.36 o 
  -8   4  16       79.12       73.23      4.56 o 
  -7   4  16      147.84      177.02      6.05 o 
  -6   4  16      120.37      108.78      4.03 o 
  -5   4  16      267.23      271.28      6.37 o 
  -4   4  16      130.37      127.30      4.77 o 
  -3   4  16        3.80        4.66      2.91 o 
  -2   4  16        4.88       11.07      3.32 o 
  -1   4  16      303.51      307.67     10.75 o 
   0   4  16        2.89        4.85      3.44 o 
   1   4  16       54.17       54.50      3.88 o 
   2   4  16       44.77       41.74      3.49 o 
  -8   5  16       20.53       24.20      3.88 o 
  -7   5  16       27.44       28.41      3.53 o 
  -6   5  16        4.39        5.38      3.48 o 
  -5   5  16       21.40       20.04      4.12 o 
  -4   5  16        8.81       11.85      3.40 o 
  -3   5  16        0.04        3.13      3.79 o 
  -2   5  16      327.83      343.36     18.49 o 
  -1   5  16       14.01       21.58      3.40 o 
   0   5  16       11.07        7.70      3.79 o 
   1   5  16      219.92      223.80      9.62 o 
   2   5  16        0.02       -0.94      3.82 o 
  -7   6  16       58.18       52.81      5.00 o 
  -6   6  16        0.54        4.83      3.91 o 
  -5   6  16       87.61       99.78      4.31 o 
  -4   6  16       76.75       84.35      4.16 o 
  -3   6  16      281.53      257.30     11.06 o 
  -2   6  16       51.76       66.79      5.91 o 
  -1   6  16      340.05      332.69     16.01 o 
   0   6  16       54.64       57.81      4.11 o 
   1   6  16       19.75       29.12      3.91 o 
  -6   7  16      137.47      141.01     12.86 o 
  -5   7  16        3.18        4.55      4.55 o 
  -4   7  16      124.26      119.16      4.62 o 
  -3   7  16       25.74       20.96      3.91 o 
  -2   7  16        0.05        0.76      4.24 o 
  -1   7  16       36.78       49.73      3.68 o 
  -8   1  17        0.38        3.83      3.76 o 
  -7   1  17        6.01       13.35      3.26 o 
  -6   1  17      161.39      167.53      3.83 o 
  -5   1  17        8.68        6.44      3.09 o 
  -4   1  17      591.98      565.76     15.97 o 
  -3   1  17       69.29       69.58      3.45 o 
  -2   1  17      634.41      605.32     19.31 o 
  -1   1  17       80.02       85.90      4.64 o 
   0   1  17       93.79       96.39      3.62 o 
   1   1  17        0.02        5.03      3.32 o 
   2   1  17       72.04       75.89      3.76 o 
  -8   2  17        0.22        7.34      3.52 o 
  -7   2  17       60.31       60.91      4.18 o 
  -6   2  17        8.23        5.01      2.99 o 
  -5   2  17        0.71        3.27      3.19 o 
  -4   2  17        4.75        0.10      3.85 o 
  -3   2  17      397.26      366.61      5.78 o 
  -2   2  17       15.96       28.97      3.83 o 
  -1   2  17       22.65       24.47      3.98 o 
   0   2  17      179.41      183.27      9.36 o 
   1   2  17      219.86      229.75      9.96 o 
   2   2  17        8.29       10.48      4.91 o 
  -8   3  17       50.98       47.51      3.45 o 
  -7   3  17      165.48      164.49      8.05 o 
  -6   3  17       31.74       30.11      3.47 o 
  -5   3  17       24.18       21.24      3.93 o 
  -4   3  17      251.80      254.51     14.58 o 
  -3   3  17      127.24      123.36      7.48 o 
  -2   3  17        0.13        2.06      3.74 o 
  -1   3  17      113.92       99.01      6.50 o 
   0   3  17      202.98      225.34     12.40 o 
   1   3  17        1.27        1.28      3.62 o 
  -7   4  17        0.00        3.32      4.39 o 
  -6   4  17        0.02        0.57      4.04 o 
  -5   4  17       40.46       38.29      3.99 o 
  -4   4  17       33.84       30.82      3.93 o 
  -3   4  17      173.65      195.74      7.70 o 
  -2   4  17      313.35      314.32     10.56 o 
  -1   4  17        4.51        5.76      3.49 o 
   0   4  17      124.06      127.88     11.34 o 
  -6   5  17        0.02        2.22      3.82 o 
  -5   5  17        4.28        7.07      4.03 o 
  -4   5  17       37.99       29.21      4.15 o 
  -3   5  17       35.17       49.63      4.21 o 
  -2   5  17        9.13       15.91      3.61 o 
  -1   5  17      170.52      172.46     11.34 o 
   0   5  17      218.87      244.48      9.67 o 
  -4   6  17       58.13       47.72      4.89 o 
  -3   6  17      751.62      723.43     32.26 o 
  -7   0  18      967.36      890.98     15.02 o 
  -6   0  18      225.74      220.01     16.18 o 
  -5   0  18      439.69      497.63     21.76 o 
  -4   0  18       12.39        8.96      5.41 o 
  -3   0  18      125.82      124.09      5.30 o 
  -2   0  18       47.90       48.59      5.80 o 
  -1   0  18       34.86       39.27      8.25 o 
  -6   1  18       15.99       18.28      4.05 o 
  -5   1  18       30.17       29.64      3.94 o 
  -4   1  18       13.82       20.15      3.86 o 
  -3   1  18      191.74      170.37      6.31 o 
  -2   1  18      130.79      119.43      5.68 o 
  -1   1  18       29.29       22.52      3.36 o 
  -6   2  18        2.84        3.84      3.99 o 
  -5   2  18        1.95        1.20      3.43 o 
  -4   2  18        1.18        0.34      3.52 o 
  -3   2  18      127.10      118.58      5.13 o 
  -2   2  18      577.46      547.23     22.27 o 
  -1   2  18        6.47        5.78      4.15 o 
  -5   3  18       51.67       57.43      4.08 o 
  -4   3  18       32.81       30.92      3.77 o 
  -3   3  18        2.19        8.23      4.00 o 
  -2   3  18       34.84       27.03      3.59 o 
                                                 
